# Supplementary material for: Causal signals between codon bias, mRNA structure, and the efficiency of translation and elongation
Source: Mol Syst Biol. 2014 Dec 23;10(12):770. doi: 10.15252/msb.20145524 (PMC4300493; doi:10.15252/msb.20145524)
Supplement: Supplementary file 14 [file msb0010-0770-sd14.xlsx]

## Sheet: Sheet1
Table S3. Correlation between outlier strength and features. Significant ones (see Materials and Methods) are highlighted. The first two rows per feature correspond to Pearson correlation; the last two are Spearman. (See Note S1 for more discussion of the correlations.)
Feature	Slow Outlier	Correlation	Correlation	Mean of	Std of	Mean of	Std of
	Threshold (T)	r-value	p-value	Slow Outliers	Slow Outliers	Non-Outliers	Non-Outliers
Position
pos	0	-0.046	0	355.026	371.583	415.296	406.38
	2.5	-0.094	0	291.031	362.819	396.487	393.969
	0	-0.043	0	355.026	371.583	415.296	406.38
	2.5	-0.138	0	291.031	362.819	396.487	393.969
pos-per-len	0	-0.148	0	0.478	0.291	0.522	0.285
	2.5	-0.129	0	0.361	0.293	0.514	0.286
	0	-0.144	0	0.478	0.291	0.522	0.285
	2.5	-0.145	0	0.361	0.293	0.514	0.286
pos-from-end	0	0.126	0	396.23	398.435	381.561	388.889
	2.5	0.064	0	520.935	484.303	376.686	383.997
	0	0.162	0	396.23	398.435	381.561	388.889
	2.5	0.067	0	520.935	484.303	376.686	383.997
Structural Features
energy-down	0	0	0.695	-2.659	1.752	-2.624	1.728
	2.5	-0.015	0	-2.676	1.774	-2.638	1.736
	0	0.009	0	-2.659	1.752	-2.624	1.728
	2.5	-0.014	0.001	-2.676	1.774	-2.638	1.736
vitroDMS-energy-down	0	-0.013	0	0.492	0.155	0.488	0.156
	2.5	0.002	0.643	0.486	0.161	0.49	0.155
	0	-0.014	0	0.492	0.155	0.488	0.156
	2.5	0.005	0.26	0.486	0.161	0.49	0.155
vivoDMS-energy-down	0	-0.028	0	0.516	0.175	0.509	0.177
	2.5	0.006	0.152	0.503	0.175	0.513	0.176
	0	-0.033	0	0.516	0.175	0.509	0.177
	2.5	0.002	0.721	0.503	0.175	0.513	0.176
PARS-invenergy-down	0	-0.017	0	0.328	0.554	0.316	0.543
	2.5	0.032	0	0.32	0.545	0.324	0.552
	0	-0.036	0	0.328	0.554	0.316	0.543
	2.5	0.015	0.007	0.32	0.545	0.324	0.552
hairpins-down	0	0.024	0	5.924	5.004	5.791	4.983
	2.5	0.034	0	6.232	5.044	5.817	4.985
	0	0.021	0	5.924	5.004	5.791	4.983
	2.5	0.03	0	6.232	5.044	5.817	4.985
internal-down	0	0.017	0	1.133	1.332	1.106	1.323
	2.5	0.027	0	1.188	1.347	1.112	1.325
	0	0.016	0	1.133	1.332	1.106	1.323
	2.5	0.025	0	1.188	1.347	1.112	1.325
multi-down	0	0.023	0	0.184	0.435	0.174	0.424
	2.5	0.028	0	0.208	0.462	0.176	0.426
	0	0.022	0	0.184	0.435	0.174	0.424
	2.5	0.024	0	0.208	0.462	0.176	0.426
stems-down15	0	0.024	0	5.924	5.004	5.791	4.983
	2.5	0.034	0	6.232	5.044	5.817	4.985
	0	0.021	0	5.924	5.004	5.791	4.983
	2.5	0.03	0	6.232	5.044	5.817	4.985
stemsGC-down15	0	0.021	0	2.332	2.287	2.268	2.264
	2.5	0.028	0	2.453	2.312	2.282	2.27
	0	0.018	0	2.332	2.287	2.268	2.264
	2.5	0.025	0	2.453	2.312	2.282	2.27
stems-down12	0	0.025	0	5.946	5.008	5.786	4.981
	2.5	0.033	0	6.272	5.047	5.82	4.985
	0	0.022	0	5.946	5.008	5.786	4.981
	2.5	0.032	0	6.272	5.047	5.82	4.985
stems-down9	0	0.027	0	5.97	5.016	5.778	4.975
	2.5	0.032	0	6.326	5.066	5.822	4.984
	0	0.024	0	5.97	5.016	5.778	4.975
	2.5	0.031	0	6.326	5.066	5.822	4.984
Protein Folding
is-in-domain	0	-0.022	0	0.726	0.446	0.73	0.444
	2.5	-0.067	0	0.695	0.461	0.73	0.444
	0	-0.001	0.162	0.726	0.446	0.73	0.444
	2.5	-0.053	0	0.695	0.461	0.73	0.444
is-end-domain-up-30	0	-0.005	0	0.004	0.063	0.004	0.064
	2.5	-0.001	0.811	0.003	0.056	0.004	0.064
	0	-0.004	0	0.004	0.063	0.004	0.064
	2.5	0.002	0.592	0.003	0.056	0.004	0.064
Wobble Codons
is-wobble	0	-0.032	0	0.427	0.495	0.467	0.499
	2.5	-0.022	0	0.391	0.488	0.456	0.498
	0	-0.037	0	0.427	0.495	0.467	0.499
	2.5	-0.019	0	0.391	0.488	0.456	0.498
Reuse of tRNAs
dist-prev-codon	0	-0.031	0	43.488	57.953	46.96	63.118
	2.5	-0.04	0	39.013	51.916	46.056	61.779
	0	-0.024	0	43.488	57.953	46.96	63.118
	2.5	-0.034	0	39.013	51.916	46.056	61.779
dist-prev-trna	0	-0.024	0	35.587	47.502	37.727	50.445
	2.5	-0.033	0	32.507	42.569	37.174	49.748
	0	-0.012	0	35.587	47.502	37.727	50.445
	2.5	-0.029	0	32.507	42.569	37.174	49.748
is-prev-codon-close	0	0.012	0	0.262	0.44	0.253	0.435
	2.5	0.035	0	0.275	0.447	0.255	0.436
	0	0.009	0	0.262	0.44	0.253	0.435
	2.5	0.025	0	0.275	0.447	0.255	0.436
is-prev-trna-close	0	0.007	0	0.301	0.459	0.293	0.455
	2.5	0.032	0	0.31	0.463	0.295	0.456
	0	0.002	0.04	0.301	0.459	0.293	0.455
	2.5	0.023	0	0.31	0.463	0.295	0.456
Downstream Motifs
rbp-mean	0	-0.001	0.309	11.627	0.695	11.603	0.694
	2.5	0.021	0	11.627	0.702	11.612	0.694
	0	-0.008	0	11.627	0.695	11.603	0.694
	2.5	0.01	0.01	11.627	0.702	11.612	0.694
rbp-min	0	-0.001	0.222	2.577	1.119	2.568	1.117
	2.5	0.007	0.085	2.575	1.119	2.572	1.118
	0	-0.004	0	2.577	1.119	2.568	1.117
	2.5	0.009	0.023	2.575	1.119	2.572	1.118
Nascent Peptide
charge	0	-0.006	0	0.009	0.527	0.018	0.508
	2.5	0.011	0.002	0.006	0.518	0.016	0.515
	0	-0.014	0	0.009	0.527	0.018	0.508
	2.5	0.005	0.13	0.006	0.518	0.016	0.515
cluster-charge-up-1	0	0.017	0	0.012	0.181	0.015	0.176
	2.5	0.019	0	0.022	0.185	0.013	0.178
	0	0.01	0	0.012	0.181	0.015	0.176
	2.5	0.009	0.019	0.022	0.185	0.013	0.178
cluster-ArgLys-up-1	0	0.024	0	0.122	0.113	0.116	0.109
	2.5	0.027	0	0.129	0.12	0.118	0.11
	0	0.017	0	0.122	0.113	0.116	0.109
	2.5	0.012	0.002	0.129	0.12	0.118	0.11
pair-Pro-up	0	0.092	0	0.051	0.158	0.037	0.134
	2.5	0.109	0	0.092	0.209	0.04	0.139
	0	0.069	0	0.051	0.158	0.037	0.134
	2.5	0.082	0	0.092	0.209	0.04	0.139
pair-Pro-down	0	-0.01	0	0.042	0.142	0.044	0.146
	2.5	-0.011	0.003	0.038	0.136	0.044	0.146
	0	-0.01	0	0.042	0.142	0.044	0.146
	2.5	-0.01	0.006	0.038	0.136	0.044	0.146
Global
len	0	0.061	0	750.256	541.115	795.856	572.19
	2.5	-0.005	0.167	810.966	584.156	772.173	557.871
	0	0.116	0	750.256	541.115	795.856	572.19
	2.5	-0.012	0.001	810.966	584.156	772.173	557.871
abund	0	0.016	0	13.411	67.889	9.541	51.274
	2.5	0.081	0	18.041	121.217	11.05	54.075
	0	-0.117	0	13.411	67.889	9.541	51.274
	2.5	0.021	0	18.041	121.217	11.05	54.075
