# Supplementary material for: Causal signals between codon bias, mRNA structure, and the efficiency of translation and elongation
Source: Mol Syst Biol. 2014 Dec 23;10(12):770. doi: 10.15252/msb.20145524 (PMC4300493; doi:10.15252/msb.20145524)
Supplement: Supplementary file 19 [file msb0010-0770-sd19.xlsx]

## Sheet: Sheet 1
	Source Data for Supplementary Figure S2
	Imagequant data from Northern analysis of tRNAs
	Probe	Sample		Charged	Uncharged	Total	Charged/Total	Total RNA normalized to tLeu	Total RNA normalized to tLeu, then normalized to WT
	tArg(CCU)	(A)	WT 2.7 µg	3.88198e+06	566600	4.44858e+06	0.872634	0.12506	1
			QC 2.7 µg	3.88769e+06	588073	4.47577e+06	0.868609	0.130879	1.04653
			OE 0.3 µg	7.34262e+06	1258194	8.60082e+06	0.853712	1.29602	10.3632
			OE 0.9 µg	2.08236e+07	3.31539e+06	2.4139e+07	0.862654	1.69102	13.5216
			OE 2.7 µg	4.85781e+07	6.94221e+06	5.55203e+07	0.874961	1.77698	14.209
		(B)	WT 2.7 µg	2.90671e+06	583399	3.4901e+06	0.832842	0.103068	1
			QC 2.7 µg	3.76319e+06	526774	4.28997e+06	0.877208	0.119529	1.15972
			OE 0.3 µg	6.82798e+06	703079	7.53106e+06	0.906643	1.1213	10.8792
			OE 0.9 µg	1.92536e+07	1.89017e+06	2.11438e+07	0.910604	1.4532	14.0994
			OE 2.7 µg	4.52643e+07	3.99589e+06	4.92602e+07	0.918882	1.37633	13.3536
	tThr(UGU)	(A)	WT 2.7 µg	2834094	744033	3578127	0.792061	0.10059	1
			QC 2.7 µg	2.93723e+06	1.08348e+06	4.02071e+06	0.730525	0.117572	1.16883
			OE 0.3 µg	270494	146590	417084	0.648536	0.0628486	0.624801
			OE 0.9 µg	850012	468399	1.31841e+06	0.644724	0.0923592	0.918176
			OE 2.7 µg	2.51332e+06	1.32375e+06	3.83707e+06	0.65501	0.122809	1.22089
		(B)	WT 2.7 µg	2.89372e+06	700305	3.59402e+06	0.805148	0.106137	1
			QC 2.7 µg	3.38572e+06	1.30253e+06	4.68825e+06	0.72217	0.130627	0.896942
			OE 0.3 µg	355122	142826	497949	0.71317	0.0741397	0.885764
			OE 0.9 µg	887491	368650	1.25614e+06	0.706522	0.0863337	0.877506
			OE 2.7 µg	2.88951e+06	1495480	4.38499e+06	0.658955	0.122516	0.818428
	tLeu(CAA)	(A)	WT 2.7 µg	2.96268e+07	5.94467e+06	3.55715e+07	0.832881
			QC 2.7 µg	2.91177e+07	5.08003e+06	3.41978e+07	0.851451
			OE 0.3 µg	4.96752e+06	1.6688e+06	6.63632e+06	0.748536
			OE 0.9 µg	1.09768e+07	3.29801e+06	1.42748e+07	0.768963
			OE 2.7 µg	2.28466e+07	8.39771e+06	3.12443e+07	0.731224
		(B)	WT 2.7 µg	2.70587e+07	6.8035e+06	3.38622e+07	0.799082
			QC 2.7 µg	3.01851e+07	5.7053e+06	3.58904e+07	0.841036
			OE 0.3 µg	5.52738e+06	1.18898e+06	6.71636e+06	0.822972
			OE 0.9 µg	1.19555e+07	2.59436e+06	1.45498e+07	0.821692
			OE 2.7 µg	2.84503e+07	7.3408e+06	3.57911e+07	0.794899
