# Supplementary material for: Causal signals between codon bias, mRNA structure, and the efficiency of translation and elongation
Source: Mol Syst Biol. 2014 Dec 23;10(12):770. doi: 10.15252/msb.20145524 (PMC4300493; doi:10.15252/msb.20145524)
Supplement: Supplementary file 21 [file msb0010-0770-sd21.xlsx]

## Sheet: Sheet1
Source Data for Figure 3
Codon translation rates. (Rates are scaled up by 1000.)
Codon	rate-WT	rate-ACA-K	rate-WT-URA	rate-AGG-OE	rate-AGG-QC
AAA	0.56	1.03	2.27	2.19	3.24
AAC	0.7	1.11	2.37	2.32	3.48
AAG	0.6	1.11	2.76	2.63	3.81
AAT	0.73	1.13	2.35	2.32	3.39
ACA	0.73	0.96	2.91	2.86	4.11
ACC	0.92	1.51	3.28	3.13	4.61
ACG	0.61	1.1	2.98	2.93	4.17
ACT	0.87	1.47	3.34	3.22	4.64
AGA	0.63	0.97	2.35	2.25	3.32
AGC	0.62	1.03	2.48	2.47	3.62
AGG	0.5	0.84	2.41	2.42	3.57
AGT	0.65	1.13	2.57	2.58	3.7
ATA	0.73	1.14	2.28	2.23	3.25
ATC	0.84	1.28	2.33	2.21	3.33
ATG	0.72	1.27	2.85	2.81	4.02
ATT	0.78	1.21	2.2	2.08	3.11
CAA	1.07	1.58	3.24	3.2	4.54
CAC	1.19	1.79	3.78	3.82	5.24
CAG	0.68	1.13	2.83	2.8	4.01
CAT	1.1	1.67	3.44	3.43	4.73
CCA	0.69	1.15	2.39	2.3	3.47
CCC	0.79	1.27	2.99	2.92	4.22
CCG	0.51	0.86	2.69	2.69	3.84
CCT	0.84	1.32	3.07	2.97	4.32
CGA	0.64	0.96	2.69	2.69	3.84
CGC	0.73	1.08	2.72	2.6	3.81
CGG	0.49	1.05	2.99	2.89	4.14
CGT	0.91	1.42	3.27	3.27	4.57
CTA	0.82	1.28	2.68	2.55	3.73
CTC	0.75	1.08	2.45	2.33	3.55
CTG	0.64	1.04	2.75	2.81	4.01
CTT	0.8	1.18	2.62	2.53	3.78
GAA	0.55	0.82	1.8	1.7	2.63
GAC	0.67	1.11	2.53	2.45	3.68
GAG	0.49	0.78	1.92	1.85	2.83
GAT	0.7	1.15	2.58	2.55	3.69
GCA	0.68	1.11	2.7	2.6	3.78
GCC	0.81	1.24	2.95	2.85	4.25
GCG	0.62	1.17	3.23	3.23	4.54
GCT	0.88	1.34	3.19	3.1	4.53
GGA	0.57	0.86	2.22	2.15	3.24
GGC	0.66	0.87	2.34	2.23	3.41
GGG	0.47	0.74	2.23	2.19	3.22
GGT	0.75	1.05	2.55	2.47	3.68
GTA	0.68	1.12	2.43	2.36	3.42
GTC	0.85	1.22	2.7	2.57	3.86
GTG	0.67	1.11	2.83	2.74	3.96
GTT	0.8	1.2	2.6	2.49	3.66
TAC	0.58	0.93	1.72	1.65	2.58
TAT	0.62	1.01	1.76	1.69	2.6
TCA	0.84	1.22	2.4	2.3	3.42
TCC	0.95	1.28	2.53	2.35	3.61
TCG	0.69	1.08	2.57	2.51	3.66
TCT	1	1.33	2.71	2.54	3.81
TGC	0.73	1.18	2.7	2.66	3.86
TGG	0.62	1.09	2.91	2.95	4.19
TGT	0.88	1.48	3.24	3.22	4.51
TTA	0.91	1.38	2.57	2.44	3.6
TTC	0.87	1.29	2.62	2.48	3.69
TTG	0.79	1.2	2.47	2.37	3.46
TTT	0.83	1.24	2.58	2.46	3.63
