# Supplementary material for: Causal signals between codon bias, mRNA structure, and the efficiency of translation and elongation
Source: Mol Syst Biol. 2014 Dec 23;10(12):770. doi: 10.15252/msb.20145524 (PMC4300493; doi:10.15252/msb.20145524)
Supplement: Supplementary file 22 [file msb0010-0770-sd22.xlsx]

## Sheet: Sheet1
Source Data for Figure 4
Translation efficiency for all samples
Gene	log(TE-WT-URA)	log(TE-AGG-OE)		Gene	log(TE-WT-URA)	log(TE-AGG-QC)		Gene	log(TE-wt)	log(TE-ACA-K)
YAL001C	-9.5698	-9.479		YAL001C	-9.5698	-9.4949		YAL001C	-10.1314	-10.2051
YAL002W	-10.0269	-9.8599		YAL002W	-10.0269	-10.008		YAL002W	-10.6855	-10.7709
YAL003W	-7.6865	-7.8596		YAL003W	-7.6865	-8.0201		YAL003W	-8.297	-8.3238
YAL007C	-9.2337	-9.343		YAL007C	-9.2337	-9.6491		YAL007C	-9.7728	-9.814
YAL008W	-9.3251	-9.2299		YAL008W	-9.3251	-9.3683		YAL008W	-9.5459	-9.828
YAL009W	-10.7228	-11.0457		YAL009W	-10.7228	-11.0757		YAL009W	-11.1073	-11.2026
YAL010C	-9.8319	-9.7797		YAL010C	-9.8319	-9.6579		YAL010C	-10.674	-10.3422
YAL011W	-10.1885	-10.2313		YAL011W	-10.1885	-10.6022		YAL011W	-10.782	-10.9734
YAL012W	-6.7055	-6.6881		YAL012W	-6.7055	-7.1831		YAL012W	-7.7551	-7.4932
YAL013W	-9.1919	-9.4276		YAL013W	-9.1919	-9.4024		YAL013W	-9.5996	-9.2699
YAL014C	-9.4793	-9.8972		YAL014C	-9.4793	-9.7976		YAL014C	-10.217	-10.3408
YAL015C	-9.7927	-10.051		YAL015C	-9.7927	-10.1217		YAL015C	-10.473	-10.4152
YAL016W	-8.2288	-8.222		YAL016W	-8.2288	-8.3225		YAL016W	-9.0418	-8.9614
YAL017W	-8.7845	-8.9797		YAL017W	-8.7845	-9.1167		YAL017W	-9.8045	-9.8395
YAL019W	-8.6423	-8.563		YAL019W	-8.6423	-8.573		YAL019W	-9.3177	-9.1228
YAL020C	-9.7255	-10.1971		YAL020C	-9.7255	-10.7101		YAL020C	-10.7104	-10.2441
YAL021C	-7.1095	-7.4493		YAL021C	-7.1095	-7.666		YAL021C	-8.4502	-8.1217
YAL022C	-9.1622	-9.1607		YAL022C	-9.1622	-9.4641		YAL022C	-9.7106	-9.7476
YAL023C	-7.7162	-7.8947		YAL023C	-7.7162	-8.4406		YAL023C	-8.602	-8.5725
YAL024C	-9.4253	-9.3768		YAL024C	-9.4253	-9.034		YAL024C	-10.3371	-10.2711
YAL025C	-9.2496	-9.4289		YAL025C	-9.2496	-9.3829		YAL025C	-9.4811	-9.613
YAL026C	-8.8625	-8.7007		YAL026C	-8.8625	-9.1093		YAL026C	-9.4639	-9.4358
YAL026C-A	-11.2355	-10.9127		YAL026C-A	-11.2355	-11.3383		YAL026C-A	-12.459	-12.4667
YAL027W	-10.3032	-10.4203		YAL027W	-10.3032	-10.0498		YAL027W	-10.5161	-10.5743
YAL028W	-10.2958	-10.4765		YAL028W	-10.2958	-10.2641		YAL028W	-10.9259	-10.9655
YAL029C	-9.4953	-9.52		YAL029C	-9.4953	-9.4977		YAL029C	-10.3514	-10.2833
YAL030W	-8.7871	-9.0936		YAL030W	-8.7871	-9.1357		YAL030W	-9.5878	-9.7914
YAL031C	-9.0992	-9.3709		YAL031C	-9.0992	-9.5002		YAL031C	-9.9282	-10.1044
YAL032C	-9.3222	-9.2429		YAL032C	-9.3222	-9.4526		YAL032C	-9.7049	-9.7716
YAL033W	-9.8985	-9.7981		YAL033W	-9.8985	-10.1152		YAL033W	-10.2615	-10.0915
YAL034C	-10.3203	-10.8733		YAL034C	-10.3203	-9.5504		YAL034C	-12.2697	-12.5414
YAL034W-A	-9.9744	-9.8543		YAL034W-A	-9.9744	-9.8548		YAL034W-A	-10.4417	-10.6136
YAL035W	-7.5549	-7.4986		YAL035W	-7.5549	-7.8961		YAL035W	-8.687	-8.5887
YAL036C	-8.7196	-8.8309		YAL036C	-8.7196	-9.1197		YAL036C	-9.302	-8.9615
YAL037W	-11.0879	-12.0747		YAL037W	-11.0879	-11.7389		YAL037W	-12.401	-12.2614
YAL038W	-7.0656	-7.1899		YAL038W	-7.0656	-7.451		YAL038W	-8.2254	-8.1783
YAL039C	-8.8615	-8.5848		YAL039C	-8.8615	-9.1651		YAL039C	-9.1108	-8.7311
YAL040C	-8.9683	-9.1357		YAL040C	-8.9683	-9.4929		YAL040C	-10.1016	-9.9791
YAL041W	-9.4384	-9.2396		YAL041W	-9.4384	-9.2252		YAL041W	-10.0711	-9.9843
YAL042W	-9.2188	-9.0573		YAL042W	-9.2188	-9.5219		YAL042W	-9.6592	-9.6076
YAL043C	-8.7536	-8.5468		YAL043C	-8.7536	-8.93		YAL043C	-9.5063	-9.1821
YAL044C	-8.3107	-8.83		YAL044C	-8.3107	-8.7344		YAL044C	-9.1526	-8.9907
YAL044W-A	-8.4492	-9.3553		YAL044W-A	-8.4492	-9.2736		YAL044W-A	-9.4539	-9.8606
YAL046C	-8.7369	-9.3946		YAL046C	-8.7369	-9.4443		YAL046C	-9.7791	-9.7627
YAL047C	-9.3475	-8.8835		YAL047C	-9.3475	-9.3157		YAL047C	-10.0002	-9.7156
YAL048C	-8.6769	-8.57		YAL048C	-8.6769	-8.7361		YAL048C	-9.7454	-9.4464
YAL049C	-8.7262	-8.9234		YAL049C	-8.7262	-9.043		YAL049C	-9.6539	-9.6993
YAL051W	-9.3122	-9.0314		YAL051W	-9.3122	-9.1926		YAL051W	-9.8289	-9.9517
YAL053W	-8.5459	-8.5799		YAL053W	-8.5459	-8.9942		YAL053W	-9.156	-9.0377
YAL055W	-9.9135	-10.7157		YAL055W	-9.9135	-10.6955		YAL055W	-10.7512	-11.2293
YAL056W	-10.0972	-10.0985		YAL056W	-10.0972	-10.2814		YAL056W	-10.9125	-10.7643
YAL058W	-9.9407	-9.8837		YAL058W	-9.9407	-10.1694		YAL058W	-10.4127	-10.214
YAL059W	-8.7426	-8.6789		YAL059W	-8.7426	-8.6924		YAL059W	-9.2556	-8.5414
YAL060W	-9.2985	-9.579		YAL060W	-9.2985	-9.8512		YAL060W	-9.6616	-9.6103
YAL061W	-9.533	-9.5544		YAL061W	-9.533	-9.4592		YAL061W	-9.7802	-9.5339
YAR002C-A	-8.9368	-9.1383		YAR002C-A	-8.9368	-9.2384		YAL062W	-11.0442	-11.1698
YAR002W	-8.3172	-8.0023		YAR002W	-8.3172	-8.5329		YAR002C-A	-9.4974	-9.573
YAR003W	-10.0771	-9.8643		YAR003W	-10.0771	-9.8988		YAR002W	-8.9307	-8.9242
YAR007C	-8.1988	-8.1889		YAR007C	-8.1988	-8.2111		YAR003W	-10.5441	-10.747
YAR008W	-10.5257	-10.8039		YAR008W	-10.5257	-10.7157		YAR007C	-8.697	-8.7078
YAR014C	-8.9199	-9.0313		YAR014C	-8.9199	-9.1285		YAR008W	-10.6957	-10.5921
YAR015W	-9.1634	-9.115		YAR015W	-9.1634	-9.2111		YAR014C	-9.5666	-9.3724
YAR018C	-10.1799	-10.0628		YAR018C	-10.1799	-10.5832		YAR015W	-9.3896	-9.084
YAR027W	-9.3012	-9.1163		YAR027W	-9.3012	-9.334		YAR018C	-10.6928	-10.7078
YAR028W	-9.1084	-9.3684		YAR028W	-9.1084	-9.6584		YAR019C	-10.248	-10.0559
YAR029W	-12.1647	-12.0231		YAR031W	-10.0998	-10.1915		YAR023C	-12.0747	-11.8773
YAR042W	-8.6136	-8.8461		YAR042W	-8.6136	-8.8194		YAR027W	-10.0091	-9.8452
YBL001C	-8.3538	-8.5389		YBL001C	-8.3538	-8.5544		YAR028W	-9.7954	-9.5068
YBL002W	-7.944	-7.9538		YBL002W	-7.944	-8.1983		YAR029W	-12.8181	-14.5563
YBL003C	-8.3798	-8.6424		YBL003C	-8.3798	-8.9328		YAR031W	-10.2933	-10.3957
YBL004W	-8.5658	-8.6851		YBL004W	-8.5658	-8.2749		YAR042W	-9.6581	-9.6105
YBL005W	-9.5618	-9.6456		YBL005W	-9.5618	-9.5529		YBL001C	-9.3304	-9.1202
YBL006C	-9.8286	-10.1239		YBL006C	-9.8286	-10.0247		YBL002W	-8.2775	-8.1604
YBL007C	-7.3307	-7.2369		YBL007C	-7.3307	-7.4619		YBL003C	-8.8331	-8.671
YBL008W	-9.6773	-9.6703		YBL008W	-9.6773	-9.806		YBL004W	-9.5494	-9.1192
YBL009W	-9.0591	-9.0021		YBL009W	-9.0591	-9.229		YBL005W	-10.5828	-10.5988
YBL010C	-9.7004	-9.8675		YBL010C	-9.7004	-9.9734		YBL006C	-9.8818	-9.7741
YBL011W	-9.6146	-9.4832		YBL011W	-9.6146	-9.8211		YBL007C	-8.1454	-8.1036
YBL014C	-10.3352	-10.4204		YBL014C	-10.3352	-10.2295		YBL008W	-10.2864	-10.2978
YBL015W	-8.9457	-9.0044		YBL015W	-8.9457	-9.1318		YBL009W	-9.7028	-9.7022
YBL016W	-9.5733	-9.3191		YBL016W	-9.5733	-9.814		YBL010C	-10.1962	-9.78
YBL017C	-8.0614	-7.9913		YBL017C	-8.0614	-8.1485		YBL011W	-9.9949	-9.9365
YBL018C	-9.6396	-9.5171		YBL018C	-9.6396	-9.5206		YBL014C	-10.9737	-10.7585
YBL019W	-10.2279	-10.2418		YBL019W	-10.2279	-10.2323		YBL015W	-9.4574	-8.6282
YBL020W	-9.5584	-9.7449		YBL020W	-9.5584	-9.9696		YBL016W	-9.7875	-9.6095
YBL021C	-9.376	-9.119		YBL021C	-9.376	-9.2075		YBL017C	-8.9434	-8.8442
YBL022C	-8.0117	-7.9753		YBL022C	-8.0117	-8.0717		YBL018C	-10.3929	-10.5421
YBL023C	-8.4252	-8.6193		YBL023C	-8.4252	-8.6951		YBL019W	-11.2173	-10.8807
YBL024W	-8.0839	-8.1766		YBL024W	-8.0839	-8.4131		YBL020W	-10.133	-10.2083
YBL025W	-9.0169	-9.3686		YBL025W	-9.0169	-9.3004		YBL021C	-9.4908	-9.6191
YBL026W	-8.6955	-8.6883		YBL026W	-8.6955	-8.7818		YBL022C	-8.8477	-8.5742
YBL027W	-7.7254	-7.7354		YBL027W	-7.7254	-8.2871		YBL023C	-9.0758	-9.1228
YBL028C	-9.0906	-9.3764		YBL028C	-9.0906	-9.5248		YBL024W	-8.9938	-8.5539
YBL029C-A	-8.8759	-8.4226		YBL029C-A	-8.8759	-8.8517		YBL025W	-9.7056	-9.7069
YBL029W	-9.8974	-9.2669		YBL029W	-9.8974	-10.0252		YBL026W	-9.5821	-9.3298
YBL030C	-7.8319	-8.0694		YBL030C	-7.8319	-8.3262		YBL027W	-7.0731	-7.3305
YBL031W	-10.025	-10.1699		YBL031W	-10.025	-10.4152		YBL028C	-9.7458	-9.5491
YBL032W	-8.095	-8.1844		YBL032W	-8.095	-8.5274		YBL029C-A	-10.0239	-9.3909
YBL033C	-9.0962	-9.4375		YBL033C	-9.0962	-9.3382		YBL029W	-10.3615	-10.4016
YBL034C	-8.6583	-8.5455		YBL034C	-8.6583	-8.3096		YBL030C	-8.9316	-8.4837
YBL035C	-8.5793	-8.5383		YBL035C	-8.5793	-8.1897		YBL031W	-10.5008	-10.5307
YBL036C	-8.6802	-8.9077		YBL036C	-8.6802	-9.1105		YBL032W	-8.762	-8.5593
YBL037W	-9.0394	-9.1653		YBL037W	-9.0394	-9.0323		YBL033C	-9.321	-9.1296
YBL038W	-9.105	-8.959		YBL038W	-9.105	-9.2769		YBL034C	-9.4027	-9.4349
YBL039C	-8.1978	-8.221		YBL039C	-8.1978	-8.1286		YBL035C	-9.1363	-8.9901
YBL039C-A	-8.2642	-8.716		YBL039C-A	-8.2642	-8.4772		YBL036C	-9.3978	-9.3347
YBL039W-B	-9.6936	-10.5688		YBL039W-B	-9.6936	-9.8848		YBL037W	-9.9906	-9.7206
YBL040C	-9.4809	-9.5347		YBL040C	-9.4809	-9.6382		YBL038W	-9.9585	-9.7834
YBL041W	-8.4836	-8.478		YBL041W	-8.4836	-8.6461		YBL039C	-8.6396	-8.3909
YBL042C	-9.105	-8.9695		YBL042C	-9.105	-9.2967		YBL039C-A	-8.4046	-8.2009
YBL045C	-7.6843	-7.7445		YBL045C	-7.6843	-8.2637		YBL039W-B	-10.2565	-10.7619
YBL046W	-9.7141	-9.7655		YBL046W	-9.7141	-9.9331		YBL040C	-9.7843	-9.8927
YBL047C	-7.3439	-7.2651		YBL047C	-7.3439	-7.4469		YBL041W	-9.1785	-9.0938
YBL049W	-9.3121	-8.9862		YBL049W	-9.3121	-9.0163		YBL042C	-9.432	-9.4736
YBL050W	-8.445	-8.5735		YBL050W	-8.445	-8.7154		YBL045C	-8.9506	-8.6972
YBL051C	-7.2307	-6.9906		YBL051C	-7.2307	-7.2974		YBL046W	-10.1469	-9.7416
YBL052C	-11.5539	-11.6409		YBL052C	-11.5539	-11.1762		YBL047C	-8.3454	-8.3598
YBL054W	-9.1203	-8.7649		YBL054W	-9.1203	-9.1905		YBL050W	-9.4029	-8.6507
YBL055C	-9.8592	-9.8763		YBL055C	-9.8592	-9.5114		YBL051C	-8.2123	-8.2506
YBL056W	-9.0388	-9.0205		YBL056W	-9.0388	-9.2264		YBL052C	-12.0375	-12.2538
YBL057C	-10.0144	-9.8055		YBL057C	-10.0144	-9.8257		YBL054W	-9.0618	-9.2683
YBL058W	-8.1305	-8.3077		YBL058W	-8.1305	-8.4805		YBL055C	-10.3344	-9.9354
YBL059C-A	-8.5998	-8.6371		YBL059C-A	-8.5998	-8.9358		YBL056W	-10.1018	-9.8846
YBL059W	-9.8206	-10.7711		YBL059W	-9.8206	-10.2957		YBL057C	-10.1562	-10.1396
YBL060W	-10.1245	-10.2035		YBL060W	-10.1245	-9.9926		YBL058W	-8.9476	-8.6177
YBL061C	-9.9225	-9.764		YBL061C	-9.9225	-10.0754		YBL059C-A	-9.5611	-9.3136
YBL063W	-8.8513	-8.9488		YBL063W	-8.8513	-8.8218		YBL059W	-10.6652	-10.7869
YBL064C	-8.6708	-8.9636		YBL064C	-8.6708	-8.8171		YBL060W	-10.7132	-10.7837
YBL067C	-9.5574	-9.4191		YBL067C	-9.5574	-9.7031		YBL061C	-10.3077	-10.0043
YBL068W	-9.6116	-9.1653		YBL068W	-9.6116	-9.349		YBL063W	-9.7519	-9.9657
YBL068W-A	-9.5009	-9.3552		YBL068W-A	-9.5009	-9.6346		YBL064C	-9.2237	-9.0297
YBL069W	-9.0341	-8.835		YBL069W	-9.0341	-9.1905		YBL067C	-10.1107	-9.8595
YBL071W-A	-8.5874	-8.8555		YBL071W-A	-8.5874	-9.2355		YBL068W	-9.7508	-9.4151
YBL074C	-8.8874	-9.0337		YBL074C	-8.8874	-9.2973		YBL068W-A	-10.1053	-9.9726
YBL075C	-11.5638	-12.103		YBL075C	-11.5638	-11.391		YBL069W	-9.2458	-8.9971
YBL076C	-7.5742	-7.7129		YBL076C	-7.5742	-7.8216		YBL071W-A	-9.0509	-9.1183
YBL078C	-8.5921	-8.8245		YBL078C	-8.5921	-8.9404		YBL074C	-9.7699	-10.2084
YBL079W	-9.0638	-9.0369		YBL079W	-9.0638	-8.9853		YBL075C	-12.0864	-11.6802
YBL080C	-10.0599	-9.7578		YBL080C	-10.0599	-10.2043		YBL076C	-8.6923	-8.4204
YBL081W	-8.4256	-8.1057		YBL081W	-8.4256	-8.7205		YBL078C	-9.3176	-9.4708
YBL082C	-9.5354	-9.6474		YBL082C	-9.5354	-9.8898		YBL079W	-9.8637	-9.8328
YBL083C	-10.1536	-10.6166		YBL083C	-10.1536	-10.5701		YBL080C	-10.6881	-10.5358
YBL084C	-9.4991	-9.7001		YBL084C	-9.4991	-9.7475		YBL081W	-9.0937	-9.2828
YBL085W	-9.053	-8.8563		YBL085W	-9.053	-8.933		YBL082C	-10.0931	-10.1735
YBL086C	-9.3316	-9.4761		YBL086C	-9.3316	-9.4125		YBL083C	-10.9783	-10.8496
YBL087C	-7.9586	-8.1565		YBL087C	-7.9586	-8.8411		YBL084C	-10.4554	-10.2029
YBL089W	-10.1923	-9.9979		YBL089W	-10.1923	-10.1589		YBL085W	-9.5259	-9.5579
YBL090W	-9.1178	-9.1272		YBL090W	-9.1178	-9.3412		YBL086C	-10.1686	-10.0874
YBL091C	-8.6724	-8.7479		YBL091C	-8.6724	-9.0982		YBL087C	-7.6179	-7.8522
YBL091C-A	-9.7338	-9.6293		YBL091C-A	-9.7338	-9.5831		YBL088C	-11.5716	-11.4515
YBL092W	-7.8289	-7.8547		YBL092W	-7.8289	-8.1976		YBL089W	-10.4324	-10.504
YBL093C	-9.1122	-9.154		YBL093C	-9.1122	-9.4657		YBL090W	-9.2155	-9.4895
YBL095W	-10.5501	-10.874		YBL095W	-10.5501	-11.0535		YBL091C	-9.4629	-9.4415
YBL097W	-9.2101	-9.3886		YBL097W	-9.2101	-9.1791		YBL091C-A	-9.8195	-10.2063
YBL098W	-9.4551	-9.3498		YBL098W	-9.4551	-9.5496		YBL092W	-8.7773	-8.8363
YBL099W	-7.6887	-7.8031		YBL099W	-7.6887	-8.1968		YBL093C	-9.7652	-9.4403
YBL101C	-8.3275	-8.3341		YBL101C	-8.3275	-8.493		YBL095W	-11.3139	-11.9107
YBL102W	-9.6496	-9.6141		YBL102W	-9.6496	-9.9195		YBL097W	-10.0241	-9.8935
YBL103C	-9.1592	-9.2562		YBL103C	-9.1592	-9.3895		YBL098W	-9.9943	-9.7738
YBL104C	-9.5827	-9.7489		YBL104C	-9.5827	-9.3501		YBL099W	-8.87	-8.4663
YBL105C	-8.6953	-8.636		YBL105C	-8.6953	-8.718		YBL101C	-9.25	-9.5245
YBL106C	-9.3284	-9.9102		YBL106C	-9.3284	-9.6173		YBL102W	-9.9053	-9.868
YBL107C	-9.6615	-10.0838		YBL107C	-9.6615	-10.4368		YBL103C	-9.5596	-9.9154
YBR001C	-9.6312	-9.475		YBR001C	-9.6312	-9.5322		YBL104C	-10.4575	-10.3379
YBR002C	-10.4869	-10.7095		YBR002C	-10.4869	-10.7669		YBL105C	-9.6942	-9.8726
YBR003W	-9.5263	-9.5445		YBR003W	-9.5263	-9.6926		YBL106C	-10.7594	-10.9269
YBR004C	-9.0815	-8.8879		YBR004C	-9.0815	-9.4584		YBL107C	-10.8853	-10.9242
YBR005W	-9.6318	-9.5847		YBR005W	-9.6318	-9.9364		YBR001C	-10.1505	-10.1303
YBR006W	-9.1918	-9.2184		YBR006W	-9.1918	-9.4884		YBR002C	-10.5442	-10.4126
YBR007C	-9.0125	-9.0587		YBR007C	-9.0125	-9.3736		YBR003W	-10.1474	-10.0492
YBR008C	-13.6567	-13.1602		YBR008C	-13.6567	-14.3039		YBR004C	-9.9104	-10.0384
YBR009C	-8.369	-8.179		YBR009C	-8.369	-8.6644		YBR005W	-10.9885	-10.2674
YBR010W	-8.1932	-8.2016		YBR010W	-8.1932	-8.8128		YBR006W	-9.6297	-9.5445
YBR011C	-6.9865	-7.3057		YBR011C	-6.9865	-7.5515		YBR007C	-10.1427	-10.1414
YBR012C	-10.2081	-10.9502		YBR012C	-10.2081	-10.6291		YBR008C	-14.7288	-16.0404
YBR013C	-9.7439	-9.7813		YBR013C	-9.7439	-9.6232		YBR009C	-9.0479	-9.1723
YBR014C	-9.0354	-9.1999		YBR014C	-9.0354	-9.2145		YBR010W	-8.5543	-8.7299
YBR015C	-8.5059	-8.5949		YBR015C	-8.5059	-8.9779		YBR011C	-8.271	-8.1166
YBR016W	-7.6421	-7.585		YBR016W	-7.6421	-8.0303		YBR012C	-11.5884	-10.9728
YBR017C	-9.0014	-9.1779		YBR017C	-9.0014	-9.2557		YBR013C	-10.8331	-10.9912
YBR020W	-13.3951	-13.6757		YBR018C	-12.6454	-11.6334		YBR014C	-9.6288	-9.7295
YBR021W	-9.0879	-8.7726		YBR021W	-9.0879	-9.2873		YBR015C	-9.1997	-9.0453
YBR022W	-9.468	-9.8919		YBR022W	-9.468	-9.8884		YBR016W	-8.5516	-8.6334
YBR023C	-8.801	-8.6868		YBR023C	-8.801	-8.9369		YBR017C	-9.6223	-9.4803
YBR024W	-9.4349	-9.6488		YBR024W	-9.4349	-9.5595		YBR020W	-12.9647	-14.843
YBR025C	-8.0328	-8.09		YBR025C	-8.0328	-8.2516		YBR021W	-9.6954	-9.5839
YBR026C	-8.742	-8.7424		YBR026C	-8.742	-8.9987		YBR022W	-10.0362	-10.178
YBR027C	-10.7446	-11.2983		YBR027C	-10.7446	-10.7685		YBR023C	-9.5356	-9.5869
YBR028C	-9.7373	-9.3388		YBR028C	-9.7373	-9.7548		YBR024W	-10.2195	-10.2369
YBR029C	-8.3349	-8.2705		YBR029C	-8.3349	-8.5306		YBR025C	-9.0674	-8.8695
YBR030W	-11.3906	-11.3811		YBR030W	-11.3906	-11.3705		YBR026C	-9.4539	-9.1701
YBR034C	-9.1445	-8.929		YBR034C	-9.1445	-9.1496		YBR028C	-9.8659	-9.8898
YBR035C	-8.7579	-9.0302		YBR035C	-8.7579	-8.8446		YBR029C	-9.0717	-9.2571
YBR036C	-9.0003	-9.1097		YBR036C	-9.0003	-9.5149		YBR030W	-11.0187	-10.6268
YBR037C	-9.4033	-9.9051		YBR037C	-9.4033	-9.9091		YBR034C	-9.3428	-9.0451
YBR038W	-8.1933	-8.2334		YBR038W	-8.1933	-8.3147		YBR035C	-9.4273	-9.2134
YBR039W	-7.7815	-7.6922		YBR039W	-7.7815	-8.089		YBR036C	-9.3644	-9.0516
YBR041W	-9.1509	-9.2858		YBR041W	-9.1509	-9.4625		YBR037C	-10.0849	-9.8332
YBR042C	-9.5966	-9.6549		YBR042C	-9.5966	-9.8343		YBR038W	-8.7197	-8.7044
YBR043C	-10.669	-10.7046		YBR043C	-10.669	-10.6009		YBR039W	-8.6119	-8.6683
YBR044C	-10.3339	-10.0104		YBR044C	-10.3339	-10.3506		YBR041W	-9.7853	-9.7033
YBR046C	-8.4752	-8.6057		YBR046C	-8.4752	-8.5819		YBR042C	-10.1036	-9.982
YBR047W	-9.611	-9.7604		YBR047W	-9.611	-10.0721		YBR043C	-11.6398	-11.3851
YBR048W	-8.8095	-8.7149		YBR048W	-8.8095	-9.4756		YBR044C	-10.8883	-11.1306
YBR049C	-8.1695	-8.1055		YBR049C	-8.1695	-8.0254		YBR046C	-8.7078	-8.5549
YBR052C	-9.0485	-9.1368		YBR052C	-9.0485	-9.356		YBR047W	-10.5617	-10.5035
YBR053C	-8.7264	-8.7853		YBR053C	-8.7264	-9.0787		YBR048W	-8.3401	-8.3248
YBR054W	-8.5685	-8.8216		YBR054W	-8.5685	-9.1115		YBR049C	-8.9293	-8.8044
YBR055C	-9.6836	-9.7262		YBR055C	-9.6836	-9.8549		YBR052C	-9.4553	-9.527
YBR056W	-9.1	-9.2402		YBR056W	-9.1	-9.2654		YBR053C	-9.4171	-9.2243
YBR056W-A	-7.9877	-8.1814		YBR056W-A	-7.9877	-8.8478		YBR054W	-8.8644	-8.7305
YBR057C	-9.1776	-9.1258		YBR057C	-9.1776	-9.1889		YBR055C	-10.4459	-10.2124
YBR058C	-8.3809	-8.4528		YBR058C	-8.3809	-8.5402		YBR056W	-10.0506	-9.971
YBR058C-A	-8.6074	-8.6149		YBR058C-A	-8.6074	-8.926		YBR056W-A	-10.5311	-9.1294
YBR059C	-8.2405	-8.3089		YBR059C	-8.2405	-8.5658		YBR057C	-9.7397	-9.6615
YBR060C	-9.6434	-9.8514		YBR060C	-9.6434	-9.5726		YBR058C	-9.1789	-8.8949
YBR061C	-8.97	-8.9245		YBR061C	-8.97	-9.4713		YBR058C-A	-9.6601	-9.621
YBR062C	-9.1127	-9.1043		YBR062C	-9.1127	-9.3131		YBR059C	-9.0296	-9.2464
YBR063C	-13.263	-13.1243		YBR063C	-13.263	-13.4551		YBR060C	-10.1338	-10.26
YBR065C	-8.9199	-9.2138		YBR065C	-8.9199	-9.3154		YBR061C	-9.5953	-9.2666
YBR066C	-9.1909	-9.4739		YBR066C	-9.1909	-9.3053		YBR062C	-10.121	-10.032
YBR067C	-7.5891	-7.7747		YBR067C	-7.5891	-8.4344		YBR063C	-14.1461	-14.7117
YBR068C	-9.1464	-9.1227		YBR068C	-9.1464	-9.2358		YBR065C	-9.5612	-9.6224
YBR069C	-9.0042	-8.8503		YBR069C	-9.0042	-9.0717		YBR066C	-10.334	-10.124
YBR070C	-9.5721	-10.0731		YBR070C	-9.5721	-10.1108		YBR067C	-8.486	-8.2854
YBR071W	-8.4522	-8.3468		YBR071W	-8.4522	-8.7565		YBR068C	-9.4832	-9.0944
YBR072W	-8.2229	-8.2293		YBR072W	-8.2229	-8.3762		YBR069C	-9.5805	-9.2797
YBR073W	-9.2189	-9.2582		YBR073W	-9.2189	-9.2732		YBR070C	-10.4148	-10.2194
YBR074W	-9.1519	-9.1169		YBR074W	-9.1519	-9.1754		YBR071W	-9.2785	-9.0428
YBR076C-A	-10.9324	-11.1874		YBR076C-A	-10.9324	-11.9867		YBR072W	-9.2542	-8.7429
YBR077C	-9.9256	-10.0047		YBR077C	-9.9256	-10.2104		YBR073W	-10.0572	-9.9076
YBR078W	-7.2835	-7.154		YBR078W	-7.2835	-7.6258		YBR074W	-9.7038	-9.5442
YBR079C	-8.2244	-8.1932		YBR079C	-8.2244	-8.2572		YBR076C-A	-12.9102	-14.3556
YBR080C	-8.2074	-8.0153		YBR080C	-8.2074	-8.4374		YBR077C	-10.4369	-10.388
YBR081C	-9.2124	-9.1515		YBR081C	-9.2124	-9.2545		YBR078W	-8.1964	-8.1472
YBR082C	-7.5704	-7.5235		YBR082C	-7.5704	-7.9222		YBR079C	-8.9802	-8.6366
YBR083W	-8.3871	-8.407		YBR083W	-8.3871	-8.8762		YBR080C	-8.8927	-8.6661
YBR084C-A	-7.5418	-7.719		YBR084C-A	-7.5418	-8.2253		YBR081C	-10.1008	-10.0196
YBR084W	-7.997	-8.1417		YBR084W	-7.997	-8.2853		YBR082C	-8.7108	-8.6863
YBR085C-A	-7.8819	-7.9833		YBR085C-A	-7.8819	-8.1637		YBR083W	-9.1432	-9.5292
YBR085W	-9.6661	-9.7429		YBR085W	-9.6661	-10.4683		YBR084C-A	-7.0941	-7.8206
YBR086C	-8.6022	-8.4807		YBR086C	-8.6022	-8.7959		YBR084W	-9.1387	-9.0019
YBR087W	-9.5607	-9.6544		YBR087W	-9.5607	-9.4817		YBR085C-A	-8.9946	-8.2425
YBR088C	-8.7788	-8.9267		YBR088C	-8.7788	-9.0127		YBR085W	-9.646	-10.0315
YBR089C-A	-8.1891	-8.4836		YBR089C-A	-8.1891	-8.5243		YBR086C	-9.2783	-8.9658
YBR090C	-7.4346	-7.8471		YBR090C	-7.4346	-8.0188		YBR087W	-10.194	-9.8601
YBR091C	-9.0161	-9.3601		YBR091C	-9.0161	-9.7471		YBR088C	-9.3413	-9.3086
YBR092C	-8.3591	-8.3453		YBR092C	-8.3591	-8.7299		YBR089C-A	-9.0738	-9.0652
YBR094W	-9.4646	-9.1629		YBR094W	-9.4646	-9.176		YBR090C	-8.6244	-8.418
YBR095C	-9.4768	-9.7259		YBR095C	-9.4768	-9.695		YBR091C	-9.4185	-9.7501
YBR096W	-9.3668	-9.4099		YBR096W	-9.3668	-9.4343		YBR092C	-8.4473	-8.5304
YBR097W	-9.2183	-9.1998		YBR097W	-9.2183	-8.8534		YBR093C	-9.1754	-9.2342
YBR098W	-9.9036	-9.9067		YBR098W	-9.9036	-9.4857		YBR094W	-9.8307	-9.6722
YBR101C	-9.0601	-9.0333		YBR101C	-9.0601	-9.2684		YBR095C	-10.4313	-10.1837
YBR102C	-8.6972	-8.7772		YBR102C	-8.6972	-9.0465		YBR096W	-10.0462	-9.7739
YBR103W	-10.1067	-10.0971		YBR103W	-10.1067	-10.2737		YBR097W	-10.1691	-10.5318
YBR104W	-9.6553	-9.7163		YBR104W	-9.6553	-9.5908		YBR098W	-10.5348	-10.3085
YBR105C	-8.701	-8.8195		YBR105C	-8.701	-9.1459		YBR101C	-9.5788	-9.501
YBR106W	-8.7017	-8.8012		YBR106W	-8.7017	-9.1176		YBR102C	-9.6147	-9.7186
YBR107C	-12.1067	-11.166		YBR107C	-12.1067	-10.9806		YBR103W	-10.4943	-10.3911
YBR108W	-7.8329	-8.0308		YBR108W	-7.8329	-8.2908		YBR104W	-9.9214	-9.9076
YBR109C	-7.7724	-7.9503		YBR109C	-7.7724	-8.2126		YBR105C	-9.6424	-9.8237
YBR109W-A	-10.1281	-9.7319		YBR109W-A	-10.1281	-9.8981		YBR106W	-9.3554	-9.4073
YBR110W	-9.5333	-9.788		YBR110W	-9.5333	-9.8954		YBR107C	-11.1888	-11.603
YBR111C	-8.5978	-8.7337		YBR111C	-8.5978	-8.7794		YBR108W	-8.9836	-9.0457
YBR111W-A	-8.943	-9.2015		YBR111W-A	-8.943	-9.218		YBR109C	-8.7779	-8.5936
YBR112C	-8.3531	-8.2611		YBR112C	-8.3531	-8.3903		YBR109W-A	-11.7968	-12.1232
YBR114W	-10.0548	-10.1375		YBR114W	-10.0548	-9.7026		YBR110W	-10.2868	-10.3547
YBR115C	-7.579	-7.6201		YBR115C	-7.579	-7.8941		YBR111C	-9.5784	-9.4092
YBR119W	-9.6752	-9.6305		YBR119W	-9.6752	-9.9144		YBR111W-A	-9.4553	-9.4456
YBR120C	-9.1847	-9.1774		YBR120C	-9.1847	-9.4123		YBR112C	-8.8621	-8.7287
YBR121C	-8.3184	-8.4082		YBR121C	-8.3184	-8.6903		YBR114W	-10.6857	-10.3536
YBR121C-A	-8.824	-8.6563		YBR121C-A	-8.824	-8.9577		YBR115C	-8.5312	-8.3309
YBR122C	-9.8324	-9.7395		YBR122C	-9.8324	-9.9296		YBR119W	-10.0271	-10.4179
YBR123C	-9.3472	-9.2401		YBR123C	-9.3472	-9.3706		YBR120C	-9.9117	-9.6836
YBR125C	-9.874	-9.6785		YBR125C	-9.874	-10.2551		YBR121C	-9.12	-8.7775
YBR126C	-7.7639	-7.9013		YBR126C	-7.7639	-8.0739		YBR121C-A	-9.6147	-8.9127
YBR126W-A	-8.0674	-8.7536		YBR126W-A	-8.0674	-9.1329		YBR122C	-10.3245	-10.6008
YBR126W-B	-8.4015	-8.8126		YBR126W-B	-8.4015	-9.3257		YBR123C	-9.821	-9.7886
YBR127C	-7.4055	-7.504		YBR127C	-7.4055	-7.8332		YBR125C	-10.2647	-10.0645
YBR128C	-10.9505	-10.9802		YBR128C	-10.9505	-11.0382		YBR126C	-8.8457	-8.6628
YBR129C	-9.67	-9.6979		YBR129C	-9.67	-9.9457		YBR126W-A	-9.1832	-8.6492
YBR130C	-9.1537	-8.9774		YBR130C	-9.1537	-9.1322		YBR126W-B	-9.0569	-8.7539
YBR131W	-9.8813	-9.8816		YBR131W	-9.8813	-10.0404		YBR127C	-8.4157	-8.4682
YBR132C	-7.6167	-7.9713		YBR132C	-7.6167	-8.1398		YBR128C	-11.2219	-12.1562
YBR133C	-9.9048	-10.0397		YBR133C	-9.9048	-10.3533		YBR129C	-10.3172	-10.2011
YBR135W	-9.2252	-9.8393		YBR135W	-9.2252	-9.7706		YBR130C	-9.8258	-9.4927
YBR137W	-9.0606	-9.0544		YBR137W	-9.0606	-9.286		YBR131W	-10.608	-10.5825
YBR138C	-9.2649	-9.2436		YBR138C	-9.2649	-9.035		YBR132C	-8.8854	-8.6861
YBR139W	-8.1488	-8.38		YBR139W	-8.1488	-8.5858		YBR133C	-10.5797	-10.6538
YBR141C	-9.4874	-9.8264		YBR141C	-9.4874	-9.7405		YBR135W	-10.0296	-9.511
YBR142W	-9.0949	-8.7219		YBR141W-A	-10.524	-9.8136		YBR136W	-10.2325	-10.3047
YBR143C	-8.6161	-8.5065		YBR142W	-9.0949	-9.142		YBR137W	-9.722	-9.5351
YBR145W	-8.9708	-9.1674		YBR143C	-8.6161	-8.8047		YBR138C	-9.8985	-10.1256
YBR146W	-9.1395	-9.3245		YBR145W	-8.9708	-9.3841		YBR139W	-8.9141	-8.9807
YBR147W	-10.1139	-10.3633		YBR146W	-9.1395	-9.2437		YBR140C	-9.8681	-10.1369
YBR149W	-8.4376	-8.4727		YBR147W	-10.1139	-10.6891		YBR141C	-10.2487	-9.5667
YBR151W	-9.0531	-9.3342		YBR149W	-8.4376	-8.7714		YBR141W-A	-11.632	-10.8306
YBR152W	-9.2359	-9.3768		YBR151W	-9.0531	-9.373		YBR142W	-9.5921	-9.3203
YBR153W	-10.6528	-10.404		YBR152W	-9.2359	-9.4257		YBR143C	-9.2263	-8.9913
YBR154C	-8.5137	-8.5144		YBR153W	-10.6528	-10.389		YBR145W	-9.6219	-9.697
YBR155W	-9.2424	-9.0614		YBR154C	-8.5137	-8.625		YBR146W	-9.8572	-9.5528
YBR156C	-9.3527	-8.7569		YBR155W	-9.2424	-8.8211		YBR149W	-9.1701	-9.0327
YBR157C	-9.7339	-9.3965		YBR156C	-9.3527	-9.2752		YBR150C	-9.8905	-10.2387
YBR158W	-10.2897	-10.1395		YBR157C	-9.7339	-9.4981		YBR151W	-10.1488	-10.0976
YBR159W	-9.1863	-9.1392		YBR158W	-10.2897	-10.316		YBR152W	-9.7035	-9.6467
YBR160W	-9.2388	-9.1128		YBR159W	-9.1863	-9.3513		YBR153W	-11.485	-10.8857
YBR161W	-9.9786	-10.0094		YBR160W	-9.2388	-9.27		YBR154C	-9.3202	-9.2464
YBR162C	-7.0527	-7.2768		YBR161W	-9.9786	-9.8941		YBR155W	-9.4494	-9.3746
YBR162W-A	-8.3251	-8.6308		YBR162C	-7.0527	-7.7741		YBR156C	-10.2867	-10.1862
YBR163W	-10.9102	-10.8431		YBR162W-A	-8.3251	-8.8639		YBR157C	-10.318	-10.2348
YBR164C	-9.078	-9.4242		YBR163W	-10.9102	-11.2571		YBR158W	-10.3896	-10.3104
YBR165W	-9.8247	-10.1498		YBR164C	-9.078	-9.488		YBR159W	-9.7814	-9.547
YBR166C	-9.6606	-9.5943		YBR165W	-9.8247	-9.8324		YBR160W	-9.4661	-9.4183
YBR167C	-10.1328	-9.6036		YBR166C	-9.6606	-9.6154		YBR161W	-10.1799	-10.044
YBR168W	-10.7632	-10.6219		YBR167C	-10.1328	-9.7884		YBR162C	-8.1397	-8.1462
YBR169C	-8.1402	-8.5366		YBR168W	-10.7632	-10.9611		YBR162W-A	-9.3315	-9.6694
YBR170C	-9.1512	-8.9958		YBR169C	-8.1402	-8.6609		YBR163W	-11.7659	-11.6656
YBR171W	-8.8063	-8.7463		YBR170C	-9.1512	-9.1633		YBR164C	-9.8133	-9.8232
YBR172C	-9.1693	-9.1364		YBR171W	-8.8063	-8.9938		YBR165W	-10.087	-10.1984
YBR173C	-8.107	-8.119		YBR172C	-9.1693	-9.1413		YBR166C	-10.0107	-9.791
YBR175W	-10.1144	-10.4075		YBR173C	-8.107	-8.4968		YBR167C	-10.2191	-10.3951
YBR176W	-9.6971	-9.9033		YBR175W	-10.1144	-10.469		YBR168W	-11.1307	-10.9088
YBR177C	-8.319	-8.1967		YBR176W	-9.6971	-10.0269		YBR169C	-9.1028	-8.9314
YBR179C	-9.2184	-8.9267		YBR177C	-8.319	-8.5188		YBR170C	-9.4975	-9.5327
YBR183W	-9.7217	-9.5568		YBR179C	-9.2184	-9.2461		YBR171W	-9.337	-9.2472
YBR184W	-10.496	-10.5892		YBR182C	-10.1563	-9.7149		YBR172C	-9.7172	-9.7194
YBR185C	-9.4303	-9.1915		YBR183W	-9.7217	-10.395		YBR173C	-8.8375	-9.153
YBR187W	-9.5506	-9.6956		YBR184W	-10.496	-10.3038		YBR175W	-10.4928	-10.3764
YBR188C	-8.8632	-9.0911		YBR185C	-9.4303	-9.4661		YBR176W	-9.8284	-10.0826
YBR189W	-8.2742	-8.4621		YBR187W	-9.5506	-9.9936		YBR177C	-9.1016	-8.8347
YBR191W	-8.1321	-8.0142		YBR188C	-8.8632	-9.0628		YBR179C	-9.6618	-9.5516
YBR191W-A	-14.7246	-14.0441		YBR189W	-8.2742	-8.7636		YBR182C	-11.1465	-11.0327
YBR192W	-9.6617	-9.5307		YBR191W	-8.1321	-8.8523		YBR183W	-10.8339	-10.5903
YBR193C	-9.4336	-9.6321		YBR191W-A	-14.7246	-13.8222		YBR184W	-11.2385	-10.512
YBR194W	-9.177	-9.5375		YBR192W	-9.6617	-9.936		YBR185C	-9.9923	-10.1854
YBR195C	-10.175	-10.2311		YBR193C	-9.4336	-9.6498		YBR187W	-10.1559	-10.0829
YBR196C	-6.6164	-6.8087		YBR194W	-9.177	-9.4159		YBR188C	-9.3874	-8.8807
YBR197C	-9.7667	-10.006		YBR195C	-10.175	-10.311		YBR189W	-8.0666	-8.1649
YBR198C	-9.2994	-9.1771		YBR196C	-6.6164	-7.0698		YBR191W	-8.0733	-8.1571
YBR199W	-9.3195	-9.3622		YBR197C	-9.7667	-10.2122		YBR191W-A	-13.8299	-14.42
YBR200W	-9.1589	-9.1606		YBR198C	-9.2994	-9.4411		YBR192W	-9.9864	-9.61
YBR201C-A	-8.8831	-9.2759		YBR199W	-9.3195	-9.3767		YBR193C	-10.2849	-10.0526
YBR201W	-10.6785	-10.6125		YBR200W	-9.1589	-9.1793		YBR194W	-9.8745	-9.9029
YBR202W	-8.8528	-8.8322		YBR201C-A	-8.8831	-9.3423		YBR195C	-10.3967	-10.3389
YBR204C	-9.9177	-10.0313		YBR201W	-10.6785	-10.9862		YBR196C	-8.1667	-7.9911
YBR205W	-9.0537	-9.0424		YBR202W	-8.8528	-9.0335		YBR197C	-10.3671	-10.1358
YBR206W	-9.9776	-10.2123		YBR204C	-9.9177	-9.7023		YBR198C	-9.7008	-9.6911
YBR207W	-9.4797	-9.4082		YBR205W	-9.0537	-9.2654		YBR199W	-10.0035	-9.8053
YBR208C	-8.5819	-8.5157		YBR206W	-9.9776	-10.2457		YBR200W	-9.602	-9.3189
YBR210W	-9.7001	-9.4895		YBR207W	-9.4797	-9.8315		YBR201C-A	-9.7534	-10.6048
YBR211C	-9.9506	-9.7679		YBR208C	-8.5819	-8.3344		YBR201W	-10.7105	-10.3943
YBR212W	-7.6515	-7.5503		YBR210W	-9.7001	-10.0911		YBR202W	-9.3819	-9.0086
YBR213W	-9.4963	-9.7806		YBR211C	-9.9506	-9.9018		YBR204C	-10.0917	-10.2867
YBR214W	-8.0333	-8.0585		YBR212W	-7.6515	-7.9516		YBR205W	-9.6118	-9.1481
YBR215W	-8.7806	-8.7821		YBR213W	-9.4963	-9.3195		YBR206W	-10.704	-10.4584
YBR216C	-9.4498	-9.1977		YBR214W	-8.0333	-8.4792		YBR207W	-9.9711	-9.7619
YBR217W	-9.8675	-10.528		YBR215W	-8.7806	-9.0928		YBR208C	-9.6314	-10.287
YBR218C	-8.5441	-8.7287		YBR216C	-9.4498	-9.1157		YBR210W	-9.8862	-9.9229
YBR219C	-11.0064	-10.626		YBR217W	-9.8675	-10.4074		YBR211C	-10.3988	-10.1002
YBR220C	-9.8401	-9.7211		YBR218C	-8.5441	-9.0478		YBR212W	-8.2476	-8.0173
YBR221C	-8.0083	-8.1444		YBR219C	-11.0064	-10.5823		YBR213W	-9.2018	-9.3023
YBR222C	-7.547	-7.7558		YBR220C	-9.8401	-9.6957		YBR214W	-8.4749	-8.8758
YBR223C	-9.8033	-10.5545		YBR221C	-8.0083	-8.4925		YBR215W	-9.545	-9.6301
YBR227C	-9.4817	-9.4875		YBR222C	-7.547	-8.2772		YBR216C	-9.9916	-9.8616
YBR228W	-10.6277	-11.0322		YBR223C	-9.8033	-10.7188		YBR217W	-10.9785	-11.3032
YBR229C	-8.6437	-8.418		YBR227C	-9.4817	-9.6413		YBR218C	-9.2841	-9.2343
YBR230C	-7.7234	-8.1771		YBR228W	-10.6277	-10.8486		YBR219C	-11.287	-11.2026
YBR230W-A	-8.7375	-9.1507		YBR229C	-8.6437	-8.6405		YBR220C	-10.0535	-9.9866
YBR231C	-9.2804	-9.3895		YBR230C	-7.7234	-8.4867		YBR221C	-8.9737	-8.8467
YBR233W	-8.8626	-9.0079		YBR230W-A	-8.7375	-9.3258		YBR222C	-8.5316	-8.458
YBR233W-A	-8.7108	-9.0991		YBR231C	-9.2804	-9.6211		YBR223C	-10.7253	-10.6062
YBR234C	-8.9419	-8.849		YBR233W	-8.8626	-9.1343		YBR225W	-9.514	-9.2782
YBR235W	-9.377	-9.3884		YBR233W-A	-8.7108	-9.2091		YBR227C	-9.8317	-9.6315
YBR236C	-9.4564	-9.4784		YBR234C	-8.9419	-9.0745		YBR228W	-11.9359	-11.5673
YBR237W	-10.3768	-10.2343		YBR235W	-9.377	-9.5667		YBR229C	-9.0235	-9.0303
YBR239C	-9.4912	-9.2865		YBR236C	-9.4564	-9.4779		YBR230C	-8.6089	-8.8572
YBR241C	-8.9556	-8.7421		YBR237W	-10.3768	-10.282		YBR230W-A	-9.2073	-9.4884
YBR242W	-10.0626	-10.096		YBR239C	-9.4912	-9.381		YBR231C	-9.9392	-9.5327
YBR243C	-9.3976	-9.4576		YBR241C	-8.9556	-9.4112		YBR233W	-9.3729	-9.3275
YBR244W	-9.2758	-9.1418		YBR242W	-10.0626	-10.097		YBR233W-A	-9.5246	-9.4693
YBR245C	-8.352	-8.1411		YBR243C	-9.3976	-9.8095		YBR234C	-9.4662	-9.2709
YBR246W	-10.0068	-10.1112		YBR244W	-9.2758	-9.5479		YBR235W	-10.2617	-10.0232
YBR247C	-9.0524	-8.9639		YBR245C	-8.352	-8.3187		YBR236C	-10.0743	-9.9234
YBR248C	-8.7544	-8.706		YBR246W	-10.0068	-9.9996		YBR237W	-11.1135	-10.7384
YBR249C	-8.0791	-8.1091		YBR247C	-9.0524	-8.9729		YBR238C	-7.9755	-8.0047
YBR251W	-9.2936	-9.2047		YBR248C	-8.7544	-8.8757		YBR239C	-10.1716	-10.1119
YBR252W	-8.4163	-8.742		YBR249C	-8.0791	-8.4407		YBR241C	-9.3862	-9.0314
YBR253W	-9.9823	-10.2016		YBR251W	-9.2936	-9.3832		YBR242W	-10.2596	-9.88
YBR254C	-10.1211	-10.166		YBR252W	-8.4163	-8.8128		YBR243C	-10.0532	-9.8809
YBR255C-A	-9.367	-9.298		YBR253W	-9.9823	-10.1165		YBR244W	-9.6921	-10.1796
YBR255W	-10.1007	-10.234		YBR254C	-10.1211	-9.8076		YBR245C	-8.9665	-8.7131
YBR256C	-9.5154	-9.509		YBR255C-A	-9.367	-10.0351		YBR246W	-10.6397	-10.3373
YBR257W	-9.8813	-10.0188		YBR255W	-10.1007	-10.246		YBR247C	-9.5164	-8.981
YBR258C	-9.3183	-9.1857		YBR256C	-9.5154	-9.5945		YBR248C	-9.311	-9.1999
YBR259W	-11.0266	-10.7148		YBR257W	-9.8813	-9.9931		YBR249C	-8.9956	-8.9095
YBR260C	-8.7166	-8.9035		YBR258C	-9.3183	-9.625		YBR251W	-9.9543	-9.1059
YBR261C	-8.8233	-9.1638		YBR259W	-11.0266	-10.87		YBR252W	-8.9403	-8.7132
YBR262C	-9.8509	-9.8192		YBR260C	-8.7166	-8.9822		YBR253W	-10.29	-9.8812
YBR263W	-8.1681	-8.3172		YBR261C	-8.8233	-9.3363		YBR254C	-9.8955	-10.2227
YBR264C	-9.9618	-10.2015		YBR262C	-9.8509	-9.9496		YBR255C-A	-9.9832	-9.5732
YBR265W	-9.483	-9.6124		YBR263W	-8.1681	-8.6228		YBR255W	-10.8645	-10.69
YBR267W	-8.9439	-8.9498		YBR264C	-9.9618	-10.2277		YBR256C	-10.324	-10.4693
YBR268W	-8.8278	-9.0027		YBR265W	-9.483	-9.8482		YBR257W	-10.4966	-10.1353
YBR269C	-8.5418	-8.414		YBR267W	-8.9439	-9.2376		YBR258C	-9.935	-9.7751
YBR270C	-11.279	-10.5332		YBR268W	-8.8278	-9.2994		YBR259W	-11.3211	-11.1203
YBR271W	-10.0119	-10.1786		YBR269C	-8.5418	-8.9327		YBR260C	-9.68	-9.7291
YBR272C	-9.5865	-9.6496		YBR270C	-11.279	-10.7646		YBR261C	-9.2778	-9.0929
YBR273C	-8.6605	-8.6033		YBR271W	-10.0119	-10.2017		YBR262C	-9.8576	-9.8244
YBR274W	-10.2217	-10.1743		YBR272C	-9.5865	-9.8149		YBR263W	-9.0723	-8.8341
YBR275C	-9.186	-9.2464		YBR273C	-8.6605	-8.7931		YBR264C	-10.5414	-10.4271
YBR276C	-10.6371	-10.8254		YBR274W	-10.2217	-10.3837		YBR265W	-9.9005	-9.8135
YBR278W	-10.1715	-10.4949		YBR275C	-9.186	-8.9581		YBR267W	-9.3989	-9.1579
YBR279W	-9.4728	-9.5592		YBR276C	-10.6371	-10.9802		YBR268W	-9.5477	-9.4597
YBR280C	-9.4633	-9.5054		YBR278W	-10.1715	-10.6286		YBR269C	-9.0022	-9.0921
YBR281C	-9.1533	-9.0203		YBR279W	-9.4728	-9.4874		YBR270C	-12.4445	-12.2631
YBR282W	-8.4589	-8.7108		YBR280C	-9.4633	-9.6795		YBR271W	-10.4488	-10.1228
YBR283C	-8.4022	-8.343		YBR281C	-9.1533	-9.0365		YBR272C	-10.2888	-10.2267
YBR286W	-7.6469	-7.6315		YBR282W	-8.4589	-8.7764		YBR273C	-9.0571	-8.8331
YBR287W	-8.2937	-8.4197		YBR283C	-8.4022	-8.9034		YBR274W	-10.5949	-10.4864
YBR288C	-9.5773	-9.55		YBR285W	-9.1758	-9.3146		YBR275C	-9.8219	-10.0872
YBR289W	-8.8965	-8.8534		YBR286W	-7.6469	-8.0187		YBR276C	-11.6079	-11.5879
YBR290W	-9.5699	-9.5513		YBR287W	-8.2937	-8.8272		YBR278W	-10.9449	-10.676
YBR291C	-10.6964	-10.4063		YBR288C	-9.5773	-9.4617		YBR279W	-9.7069	-9.5547
YBR293W	-11.1396	-11.3075		YBR289W	-8.8965	-8.9635		YBR280C	-10.2418	-10.4428
YCL001W	-8.9619	-9.0158		YBR290W	-9.5699	-9.7896		YBR281C	-9.3936	-9.4225
YCL002C	-11.2962	-11.5359		YBR291C	-10.6964	-11.0411		YBR282W	-8.9898	-9.0804
YCL004W	-10.7951	-10.8299		YBR293W	-11.1396	-11.9989		YBR283C	-9.2757	-9.0837
YCL005W	-10.4005	-10.4216		YCL001W	-8.9619	-9.2821		YBR286W	-8.8553	-8.7127
YCL005W-A	-7.9085	-8.2589		YCL002C	-11.2962	-10.8025		YBR287W	-9.683	-9.5638
YCL008C	-8.6791	-9.0033		YCL004W	-10.7951	-10.484		YBR288C	-9.9959	-9.898
YCL009C	-8.3582	-8.7115		YCL005W	-10.4005	-10.6371		YBR289W	-9.8276	-9.9176
YCL010C	-9.1983	-9.2824		YCL005W-A	-7.9085	-8.5655		YBR290W	-9.9862	-10.0772
YCL011C	-9.3476	-9.3443		YCL008C	-8.6791	-9.2713		YBR291C	-10.5412	-10.5784
YCL012C	-9.6063	-9.8194		YCL009C	-8.3582	-9.1556		YBR293W	-11.8738	-11.694
YCL014W	-8.4088	-8.3982		YCL010C	-9.1983	-9.3096		YBR295W	-10.7405	-10.4589
YCL016C	-9.8885	-10.3181		YCL011C	-9.3476	-9.5629		YBR296C	-9.1459	-8.6266
YCL017C	-8.1035	-8.3082		YCL012C	-9.6063	-10.0721		YBR297W	-9.8255	-10.2481
YCL024W	-9.4078	-9.5529		YCL014W	-8.4088	-8.4176		YBR298C	-12.7969	-13.6125
YCL025C	-8.7062	-9.0634		YCL016C	-9.8885	-10.1997		YCL001W	-9.9449	-9.6652
YCL026C-B	-7.4489	-8.1581		YCL017C	-8.1035	-8.4935		YCL002C	-11.583	-11.682
YCL027W	-9.1817	-9.0993		YCL021W-A	-12.3637	-13.3633		YCL004W	-11.1806	-10.5919
YCL028W	-7.0617	-7.1409		YCL024W	-9.4078	-9.4886		YCL005W	-10.8144	-11.0305
YCL029C	-9.1222	-9.0943		YCL025C	-8.7062	-8.8412		YCL005W-A	-8.5519	-8.6908
YCL030C	-8.0391	-7.9955		YCL026C-B	-7.4489	-8.5815		YCL008C	-9.8678	-9.9921
YCL031C	-10.0131	-9.7885		YCL027W	-9.1817	-9.3392		YCL009C	-9.2697	-9.1826
YCL032W	-9.4075	-9.7654		YCL028W	-7.0617	-7.6951		YCL010C	-9.4409	-9.6044
YCL033C	-8.2876	-8.8172		YCL029C	-9.1222	-9.2115		YCL011C	-10.204	-9.7849
YCL034W	-9.1517	-9.1589		YCL030C	-8.0391	-8.2221		YCL012C	-10.6946	-10.6884
YCL035C	-7.8585	-8.156		YCL031C	-10.0131	-10.11		YCL014W	-9.1889	-9.1611
YCL036W	-10.7551	-10.8733		YCL032W	-9.4075	-10.3038		YCL016C	-10.6957	-10.482
YCL037C	-6.1911	-6.2704		YCL033C	-8.2876	-8.8419		YCL017C	-9.1403	-8.8535
YCL038C	-9.2518	-9.6111		YCL034W	-9.1517	-9.4724		YCL024W	-10.0554	-10.1561
YCL039W	-9.4125	-9.2141		YCL035C	-7.8585	-8.089		YCL025C	-10.0929	-10.0263
YCL040W	-8.1392	-8.2652		YCL036W	-10.7551	-11.8964		YCL026C-B	-8.318	-8.5144
YCL043C	-7.4105	-7.558		YCL037C	-6.1911	-6.6612		YCL027W	-10.0371	-10.6393
YCL044C	-8.3216	-8.6697		YCL038C	-9.2518	-9.9349		YCL028W	-8.0651	-7.8085
YCL045C	-7.6428	-7.5861		YCL039W	-9.4125	-9.7012		YCL029C	-9.7296	-9.3316
YCL047C	-10.0973	-10.0404		YCL040W	-8.1392	-8.6314		YCL030C	-8.6151	-8.371
YCL049C	-9.2632	-9.0429		YCL042W	-6.9309	-7.6837		YCL031C	-9.9736	-9.9658
YCL050C	-7.6694	-7.7456		YCL043C	-7.4105	-7.9505		YCL032W	-10.4112	-10.0924
YCL051W	-9.2371	-9.4036		YCL044C	-8.3216	-8.8615		YCL033C	-9.3544	-9.4401
YCL052C	-10.4221	-10.3294		YCL045C	-7.6428	-8.1586		YCL034W	-9.2335	-9.2039
YCL054W	-8.6933	-8.6793		YCL047C	-10.0973	-10.1505		YCL035C	-8.7184	-8.8431
YCL055W	-9.3231	-9.1278		YCL049C	-9.2632	-9.2827		YCL036W	-10.8768	-10.6117
YCL056C	-10.9308	-10.9944		YCL050C	-7.6694	-8.0431		YCL037C	-6.9683	-6.7831
YCL057C-A	-8.0873	-8.2354		YCL051W	-9.2371	-9.4664		YCL038C	-10.077	-9.8991
YCL057W	-8.5537	-8.6267		YCL052C	-10.4221	-10.3399		YCL039W	-10.0737	-10.0697
YCL058W-A	-9.5139	-9.5624		YCL054W	-8.6933	-8.7357		YCL040W	-8.9313	-8.8891
YCL059C	-8.9494	-8.9543		YCL055W	-9.3231	-9.1997		YCL042W	-8.5555	-8.0285
YCL061C	-8.9091	-8.8697		YCL056C	-10.9308	-10.8924		YCL043C	-8.5862	-8.2504
YCL063W	-8.8617	-8.9547		YCL057C-A	-8.0873	-8.8141		YCL044C	-9.1935	-9.2218
YCL064C	-9.9066	-10.3031		YCL057W	-8.5537	-8.8468		YCL045C	-8.7682	-8.7279
YCR002C	-9.3863	-9.4107		YCL058W-A	-9.5139	-10.0087		YCL047C	-10.3052	-10.4485
YCR003W	-9.6835	-9.5367		YCL059C	-8.9494	-9.1609		YCL049C	-9.7119	-9.6833
YCR004C	-8.1755	-8.2374		YCL061C	-8.9091	-8.9308		YCL050C	-8.7525	-8.4551
YCR005C	-9.7036	-9.3413		YCL063W	-8.8617	-9.4205		YCL051W	-10.1661	-10.1404
YCR007C	-9.9518	-10.608		YCL064C	-9.9066	-9.8288		YCL052C	-10.5585	-11.0347
YCR008W	-9.5229	-9.7465		YCR002C	-9.3863	-9.4275		YCL054W	-9.2917	-9.2223
YCR009C	-8.7159	-8.7348		YCR003W	-9.6835	-9.8803		YCL055W	-9.6091	-9.3353
YCR011C	-8.7391	-8.7203		YCR004C	-8.1755	-8.5347		YCL056C	-11.6978	-11.3864
YCR012W	-7.0631	-7.346		YCR005C	-9.7036	-9.6061		YCL057C-A	-8.6363	-8.2063
YCR015C	-9.809	-10.0186		YCR007C	-9.9518	-10.3701		YCL057W	-9.2832	-8.9486
YCR016W	-9.1234	-9.3752		YCR008W	-9.5229	-9.9058		YCL058W-A	-10.1374	-9.7791
YCR017C	-8.9524	-9.0411		YCR009C	-8.7159	-8.8446		YCL059C	-9.25	-9.3659
YCR018C	-9.9245	-10.1259		YCR011C	-8.7391	-9.0085		YCL061C	-9.6437	-9.5975
YCR019W	-10.3478	-10.4754		YCR012W	-7.0631	-7.4839		YCL063W	-10.0112	-10.01
YCR020C	-11.3977	-11.6001		YCR015C	-9.809	-10.1511		YCL064C	-9.4697	-9.4106
YCR020C-A	-8.4781	-8.9409		YCR016W	-9.1234	-9.3565		YCR002C	-9.7513	-9.5039
YCR020W-B	-9.0955	-9.1762		YCR017C	-8.9524	-9.1888		YCR003W	-10.4352	-9.7449
YCR023C	-10.0523	-9.9015		YCR018C	-9.9245	-9.9885		YCR004C	-8.7021	-8.8276
YCR024C	-9.9125	-9.9757		YCR019W	-10.3478	-11.1311		YCR005C	-10.7173	-9.4641
YCR024C-A	-6.4812	-6.404		YCR020C	-11.3977	-10.9129		YCR007C	-11.3747	-10.9275
YCR024C-B	-16.0534	-16.6781		YCR020C-A	-8.4781	-9.0985		YCR008W	-10.5484	-10.5906
YCR026C	-9.4657	-9.449		YCR020W-B	-9.0955	-9.2544		YCR009C	-9.7124	-9.5058
YCR027C	-10.3249	-10.4092		YCR023C	-10.0523	-10.2411		YCR011C	-9.6402	-9.3968
YCR028C	-9.2703	-9.3227		YCR024C	-9.9125	-10.0752		YCR012W	-8.382	-8.2069
YCR028C-A	-7.9753	-8.1593		YCR024C-A	-6.4812	-6.6848		YCR014C	-13.4674	-14.2428
YCR030C	-8.0848	-7.6833		YCR024C-B	-16.0534	-14.6949		YCR015C	-10.6567	-10.6567
YCR031C	-6.8396	-6.8472		YCR026C	-9.4657	-9.5469		YCR016W	-9.815	-9.6458
YCR033W	-9.2936	-9.3045		YCR027C	-10.3249	-10.6746		YCR017C	-9.6019	-9.4451
YCR034W	-8.2653	-8.1928		YCR028C	-9.2703	-9.7364		YCR018C	-10.7347	-10.6502
YCR035C	-9.8551	-10.1935		YCR028C-A	-7.9753	-8.2565		YCR019W	-10.9474	-10.5842
YCR036W	-9.2247	-9.3222		YCR030C	-8.0848	-8.1956		YCR020C	-12.9656	-12.4155
YCR037C	-8.9309	-8.8154		YCR031C	-6.8396	-7.5609		YCR020C-A	-9.4244	-9.1452
YCR042C	-9.4561	-9.3452		YCR033W	-9.2936	-9.4507		YCR020W-B	-9.6307	-9.1694
YCR043C	-9.0453	-9.3695		YCR034W	-8.2653	-8.6033		YCR023C	-10.7685	-10.7287
YCR044C	-9.4964	-9.6427		YCR035C	-9.8551	-10.0721		YCR024C	-10.7957	-10.893
YCR046C	-9.1878	-9.4737		YCR036W	-9.2247	-9.5818		YCR024C-A	-7.6446	-7.2933
YCR047C	-9.8849	-10.3778		YCR037C	-8.9309	-9.0866		YCR024C-B	-14.5941	-15.129
YCR048W	-9.0368	-9.013		YCR042C	-9.4561	-9.3809		YCR026C	-9.9866	-9.8036
YCR051W	-8.732	-8.9136		YCR043C	-9.0453	-9.2029		YCR027C	-10.7388	-10.6322
YCR052W	-9.1602	-9.2973		YCR044C	-9.4964	-9.85		YCR028C	-9.8632	-9.7949
YCR053W	-7.6071	-7.6712		YCR046C	-9.1878	-9.8128		YCR028C-A	-8.656	-8.5515
YCR054C	-9.6387	-9.2981		YCR047C	-9.8849	-9.9016		YCR030C	-8.8443	-8.6799
YCR057C	-9.2339	-9.4445		YCR048W	-9.0368	-9.5188		YCR031C	-6.8236	-6.8233
YCR059C	-9.8294	-10.1103		YCR051W	-8.732	-9.1833		YCR032W	-10.9032	-10.9334
YCR060W	-8.9572	-9.3954		YCR052W	-9.1602	-9.3445		YCR033W	-10.34	-10.5147
YCR063W	-8.4852	-8.6345		YCR053W	-7.6071	-7.9463		YCR034W	-8.9478	-8.8248
YCR065W	-8.2857	-8.0171		YCR054C	-9.6387	-9.4796		YCR035C	-10.0411	-9.8002
YCR066W	-9.861	-10.0663		YCR057C	-9.2339	-9.3663		YCR036W	-9.558	-9.3433
YCR067C	-8.2283	-8.1923		YCR059C	-9.8294	-10.3554		YCR037C	-10.6016	-10.4328
YCR069W	-7.7975	-7.7346		YCR060W	-8.9572	-9.3575		YCR042C	-9.8138	-9.7325
YCR071C	-8.7559	-8.9141		YCR063W	-8.4852	-8.9195		YCR043C	-9.7548	-9.8159
YCR072C	-9.1051	-8.9741		YCR065W	-8.2857	-8.2695		YCR044C	-9.6784	-9.9512
YCR073W-A	-8.8441	-8.8247		YCR066W	-9.861	-9.8767		YCR046C	-9.3111	-9.1595
YCR075C	-10.4808	-10.2363		YCR067C	-8.2283	-8.6185		YCR047C	-9.6419	-9.4144
YCR075W-A	-8.366	-8.8146		YCR068W	-8.5936	-8.9145		YCR048W	-9.2191	-9.2762
YCR076C	-8.62	-8.6727		YCR069W	-7.7975	-8.441		YCR051W	-9.2814	-9.0891
YCR077C	-7.8413	-7.8724		YCR071C	-8.7559	-9.1634		YCR052W	-9.4911	-9.5679
YCR079W	-10.0697	-10.6916		YCR072C	-9.1051	-9.4474		YCR053W	-8.4754	-8.2932
YCR082W	-9.0582	-8.9239		YCR073W-A	-8.8441	-9.1952		YCR054C	-10.0065	-9.6435
YCR083W	-8.3896	-8.5271		YCR075C	-10.4808	-10.7846		YCR057C	-9.6076	-9.4475
YCR084C	-7.8477	-7.7905		YCR075W-A	-8.366	-8.9534		YCR059C	-10.1575	-10.2803
YCR086W	-9.0092	-9.1199		YCR076C	-8.62	-8.9766		YCR060W	-9.6926	-9.2155
YCR087C-A	-9.0102	-9.733		YCR077C	-7.8413	-8.1256		YCR063W	-9.1565	-8.6984
YCR088W	-6.9516	-7.1021		YCR079W	-10.0697	-10.9081		YCR065W	-8.9291	-8.8345
YCR090C	-9.8569	-9.8988		YCR082W	-9.0582	-9.3083		YCR066W	-10.3856	-10.0671
YCR092C	-9.5443	-9.4872		YCR083W	-8.3896	-8.7263		YCR067C	-9.0449	-9.0293
YCR093W	-7.9184	-7.8509		YCR084C	-7.8477	-8.3652		YCR068W	-8.9651	-9.1575
YCR094W	-9.7609	-9.6603		YCR086W	-9.0092	-9.9144		YCR069W	-8.8813	-8.7608
YCR095C	-10.3906	-10.2054		YCR087C-A	-9.0102	-9.5223		YCR071C	-9.4967	-9.5393
YCR095W-A	-11.1472	-11.7308		YCR088W	-6.9516	-7.2497		YCR072C	-9.3545	-9.2563
YCR097W	-9.6014	-9.8649		YCR090C	-9.8569	-9.8539		YCR073C	-11.1839	-11.0217
YCR101C	-9.843	-10.7298		YCR092C	-9.5443	-9.311		YCR073W-A	-8.9078	-8.7801
YDL001W	-9.7223	-9.6895		YCR093W	-7.9184	-7.7263		YCR075C	-10.6809	-10.6865
YDL002C	-9.8907	-10.1738		YCR094W	-9.7609	-9.6501		YCR075W-A	-9.2644	-9.4528
YDL003W	-9.3015	-9.1925		YCR095C	-10.3906	-10.2259		YCR076C	-9.1365	-8.5235
YDL004W	-8.2504	-8.3582		YCR097W	-9.6014	-9.9778		YCR077C	-8.4049	-8.2508
YDL005C	-9.2781	-9.277		YCR098C	-11.4384	-11.7621		YCR079W	-10.4565	-10.701
YDL006W	-10.1835	-10.3433		YCR101C	-9.843	-10.9718		YCR081W	-9.8597	-9.7769
YDL007W	-8.4455	-8.3642		YDL001W	-9.7223	-9.8768		YCR082W	-10.1242	-9.9691
YDL008W	-10.1523	-10.2915		YDL002C	-9.8907	-9.9841		YCR083W	-9.2619	-9.233
YDL010W	-9.4016	-9.4136		YDL003W	-9.3015	-9.2961		YCR084C	-8.7922	-8.5953
YDL012C	-7.5259	-7.7343		YDL004W	-8.2504	-8.5379		YCR086W	-10.0058	-9.5064
YDL013W	-10.1799	-10.1302		YDL005C	-9.2781	-9.4174		YCR087C-A	-9.4011	-9.3283
YDL014W	-7.8858	-8.0523		YDL006W	-10.1835	-10.6275		YCR088W	-7.9547	-7.7124
YDL015C	-8.5877	-8.607		YDL007W	-8.4455	-8.616		YCR090C	-10.2893	-10.2555
YDL017W	-9.8541	-10.0887		YDL008W	-10.1523	-10.4303		YCR092C	-10.2065	-10.0794
YDL018C	-9.359	-9.3918		YDL010W	-9.4016	-9.4746		YCR093W	-8.4474	-8.4173
YDL019C	-8.6911	-8.6956		YDL012C	-7.5259	-8.2377		YCR094W	-10.1543	-10.0518
YDL020C	-8.9985	-9.1365		YDL013W	-10.1799	-10.0796		YCR095C	-10.8657	-10.3575
YDL021W	-9.5863	-9.4812		YDL014W	-7.8858	-8.239		YCR097W	-10.3394	-10.1375
YDL022W	-7.4252	-7.4989		YDL015C	-8.5877	-8.9053		YCR101C	-10.863	-10.6411
YDL025C	-9.21	-9.2237		YDL017W	-9.8541	-9.8523		YCR106W	-11.0932	-10.9102
YDL027C	-9.7906	-9.476		YDL018C	-9.359	-9.5908		YDL001W	-10.037	-10.0367
YDL028C	-9.7039	-9.8841		YDL019C	-8.6911	-8.7614		YDL002C	-10.2852	-10.0682
YDL029W	-9.2574	-9.2541		YDL020C	-8.9985	-9.0074		YDL003W	-9.4986	-9.6039
YDL030W	-9.7594	-9.9217		YDL021W	-9.5863	-9.7709		YDL004W	-9.2538	-9.1162
YDL031W	-8.8324	-8.8803		YDL022W	-7.4252	-7.8706		YDL005C	-10.062	-9.4373
YDL033C	-10.0742	-10.6052		YDL025C	-9.21	-9.4157		YDL006W	-10.3888	-10.7214
YDL035C	-9.7359	-9.6922		YDL027C	-9.7906	-10.1043		YDL007W	-8.9435	-8.7672
YDL036C	-9.4147	-9.6314		YDL028C	-9.7039	-9.6078		YDL008W	-10.4288	-10.859
YDL040C	-8.3507	-8.2909		YDL029W	-9.2574	-9.3457		YDL010W	-9.7949	-9.8178
YDL042C	-9.1539	-9.217		YDL030W	-9.7594	-10.0534		YDL012C	-8.7808	-8.877
YDL043C	-9.1791	-8.8355		YDL031W	-8.8324	-9.0586		YDL013W	-10.5198	-10.3457
YDL044C	-9.7732	-9.9845		YDL033C	-10.0742	-10.4585		YDL014W	-8.8751	-8.5937
YDL045C	-9.9843	-9.9886		YDL035C	-9.7359	-10.0332		YDL015C	-9.2335	-9.3348
YDL045W-A	-8.104	-8.5942		YDL036C	-9.4147	-9.7768		YDL017W	-10.5223	-10.4729
YDL046W	-7.4907	-7.2905		YDL040C	-8.3507	-8.622		YDL018C	-9.9601	-10.1886
YDL047W	-9.0976	-9.1217		YDL042C	-9.1539	-9.246		YDL019C	-9.387	-9.561
YDL049C	-9.0331	-9.2163		YDL043C	-9.1791	-9.3459		YDL020C	-9.6238	-9.3997
YDL051W	-8.8173	-8.8789		YDL044C	-9.7732	-9.8067		YDL021W	-10.0201	-9.9546
YDL052C	-9.4063	-9.3445		YDL045C	-9.9843	-10.0527		YDL022W	-8.1642	-7.9231
YDL053C	-8.655	-8.6832		YDL045W-A	-8.104	-8.5017		YDL025C	-9.7709	-9.4551
YDL054C	-9.2781	-9.1285		YDL046W	-7.4907	-7.8244		YDL027C	-10.3598	-10.602
YDL055C	-7.5591	-7.6464		YDL047W	-9.0976	-9.4621		YDL028C	-10.4204	-10.3649
YDL056W	-9.2469	-9.3401		YDL049C	-9.0331	-9.6031		YDL029W	-9.466	-9.4142
YDL057W	-8.956	-8.9764		YDL051W	-8.8173	-9.0893		YDL030W	-10.573	-10.2639
YDL058W	-8.9081	-9.0566		YDL052C	-9.4063	-9.6003		YDL031W	-9.4178	-9.2691
YDL059C	-10.2413	-10.4363		YDL053C	-8.655	-9.0586		YDL033C	-10.5381	-10.4474
YDL060W	-9.1633	-9.0105		YDL054C	-9.2781	-9.3191		YDL035C	-10.4057	-10.3873
YDL061C	-8.2736	-8.7498		YDL055C	-7.5591	-7.8896		YDL036C	-10.2611	-10.1585
YDL063C	-9.4953	-9.5635		YDL056W	-9.2469	-9.637		YDL039C	-14.0536	-14.7103
YDL064W	-8.7497	-8.6834		YDL057W	-8.956	-9.5189		YDL040C	-9.1168	-8.9854
YDL065C	-8.7427	-8.9577		YDL058W	-8.9081	-8.8686		YDL042C	-10.0765	-10.0419
YDL066W	-7.349	-7.5112		YDL059C	-10.2413	-10.9245		YDL043C	-9.5887	-9.5542
YDL067C	-8.3185	-8.6775		YDL060W	-9.1633	-9.0148		YDL044C	-10.6399	-10.2948
YDL069C	-10.5491	-10.1866		YDL061C	-8.2736	-8.9218		YDL045C	-10.5515	-10.6614
YDL070W	-9.6748	-9.2951		YDL063C	-9.4953	-9.7032		YDL045W-A	-9.0827	-9.2536
YDL072C	-9.1738	-9.276		YDL064W	-8.7497	-8.8746		YDL046W	-8.5932	-8.6722
YDL073W	-10.5497	-10.6317		YDL065C	-8.7427	-8.8519		YDL047W	-9.5613	-9.4769
YDL074C	-9.3993	-9.3343		YDL066W	-7.349	-8.0089		YDL051W	-9.245	-9.1388
YDL075W	-7.8869	-7.9185		YDL067C	-8.3185	-8.7297		YDL052C	-9.9952	-9.7994
YDL076C	-9.5417	-9.6713		YDL069C	-10.5491	-10.6352		YDL053C	-9.5738	-9.3157
YDL077C	-9.4453	-9.1973		YDL070W	-9.6748	-9.588		YDL054C	-9.6634	-9.474
YDL078C	-8.595	-8.7672		YDL072C	-9.1738	-9.4887		YDL055C	-8.6888	-8.5829
YDL080C	-11.004	-10.9015		YDL073W	-10.5497	-10.5955		YDL056W	-10.1404	-9.9824
YDL081C	-7.8101	-8.1409		YDL074C	-9.3993	-9.4475		YDL057W	-9.8257	-10.3385
YDL082W	-7.4305	-7.3824		YDL075W	-7.8869	-8.142		YDL058W	-9.7882	-9.667
YDL083C	-7.9339	-7.9148		YDL076C	-9.5417	-9.7833		YDL059C	-10.9855	-10.3128
YDL084W	-8.1777	-8.2158		YDL077C	-9.4453	-9.4307		YDL060W	-9.6425	-9.3278
YDL085C-A	-8.268	-8.7668		YDL078C	-8.595	-8.8756		YDL061C	-8.0703	-8.7892
YDL086W	-8.7647	-8.989		YDL080C	-11.004	-10.8742		YDL063C	-10.0444	-9.8961
YDL087C	-9.0871	-9.3498		YDL081C	-7.8101	-8.4057		YDL064W	-9.4142	-9.5427
YDL088C	-9.2902	-9.5048		YDL082W	-7.4305	-7.6787		YDL065C	-9.2218	-9.5674
YDL089W	-9.4635	-9.3537		YDL083C	-7.9339	-8.4869		YDL066W	-8.3805	-8.3468
YDL090C	-9.4364	-9.7962		YDL084W	-8.1777	-8.5302		YDL067C	-8.7616	-8.5477
YDL091C	-10.2202	-10.0001		YDL085C-A	-8.268	-8.8873		YDL069C	-11.2394	-11.1036
YDL092W	-9.0462	-9.2545		YDL086W	-8.7647	-9.4297		YDL070W	-10.1083	-9.9756
YDL093W	-8.8823	-9.1415		YDL087C	-9.0871	-9.4622		YDL072C	-9.8255	-9.5125
YDL095W	-8.2893	-8.2976		YDL088C	-9.2902	-9.4393		YDL073W	-11.1919	-11.2062
YDL097C	-8.4913	-8.5207		YDL089W	-9.4635	-9.6209		YDL074C	-10.0619	-9.6236
YDL098C	-9.6197	-9.5295		YDL090C	-9.4364	-9.7807		YDL075W	-8.238	-8.4465
YDL099W	-8.9017	-8.8905		YDL091C	-10.2202	-9.974		YDL076C	-10.2531	-10.389
YDL100C	-8.3845	-8.4078		YDL092W	-9.0462	-9.298		YDL077C	-10.4123	-10.3151
YDL101C	-9.4228	-9.3421		YDL093W	-8.8823	-9.3088		YDL078C	-9.3086	-8.9344
YDL102W	-8.3143	-8.1951		YDL095W	-8.2893	-8.6388		YDL080C	-11.3733	-11.4287
YDL103C	-8.14	-7.9841		YDL097C	-8.4913	-8.7141		YDL081C	-8.625	-8.1888
YDL104C	-10.1989	-10.2961		YDL098C	-9.6197	-9.6222		YDL082W	-6.9394	-7.0819
YDL105W	-9.6896	-9.829		YDL099W	-8.9017	-9.16		YDL083C	-7.9365	-8.305
YDL106C	-8.1731	-8.4024		YDL100C	-8.3845	-8.6471		YDL084W	-9.0713	-8.7949
YDL107W	-10.1478	-10.1555		YDL101C	-9.4228	-9.3859		YDL085C-A	-8.8636	-8.6711
YDL108W	-10.2373	-9.99		YDL102W	-8.3143	-7.9342		YDL086W	-9.5461	-9.4292
YDL109C	-10.7682	-10.7103		YDL103C	-8.14	-8.2242		YDL087C	-9.4806	-9.6225
YDL110C	-8.3508	-8.5779		YDL104C	-10.1989	-9.7493		YDL088C	-9.6983	-9.6542
YDL111C	-9.9412	-9.6523		YDL105W	-9.6896	-10.3695		YDL089W	-9.9042	-10.0301
YDL112W	-8.8957	-8.7023		YDL106C	-8.1731	-8.7396		YDL090C	-10.3927	-10.0237
YDL113C	-9.5742	-9.3964		YDL107W	-10.1478	-10.4561		YDL091C	-10.6612	-10.6448
YDL115C	-9.3472	-9.7656		YDL108W	-10.2373	-9.8752		YDL092W	-9.4168	-9.4862
YDL116W	-9.5292	-9.3848		YDL109C	-10.7682	-11.2615		YDL093W	-9.6641	-9.9408
YDL117W	-9.5454	-9.4612		YDL110C	-8.3508	-8.5251		YDL095W	-9.0361	-8.9344
YDL119C	-10.2268	-9.9064		YDL111C	-9.9412	-10.269		YDL097C	-9.3599	-8.8474
YDL120W	-9.2014	-9.1045		YDL112W	-8.8957	-8.6452		YDL098C	-10.1981	-10.0317
YDL121C	-9.2713	-9.6779		YDL113C	-9.5742	-9.4941		YDL099W	-9.5893	-9.4978
YDL122W	-9.2461	-9.3424		YDL115C	-9.3472	-9.7631		YDL100C	-9.3794	-9.1147
YDL123W	-8.8611	-8.6747		YDL116W	-9.5292	-9.4282		YDL101C	-9.7773	-9.7204
YDL124W	-8.7315	-8.8066		YDL117W	-9.5454	-9.6229		YDL102W	-9.1039	-8.8606
YDL125C	-8.8351	-9.1222		YDL119C	-10.2268	-9.7801		YDL103C	-8.6345	-8.6349
YDL126C	-7.2666	-7.2304		YDL120W	-9.2014	-9.4961		YDL104C	-11.01	-10.7924
YDL127W	-9.4579	-9.8469		YDL121C	-9.2713	-9.6386		YDL105W	-10.3746	-10.1518
YDL128W	-8.2722	-8.1871		YDL122W	-9.2461	-9.5563		YDL106C	-9.5657	-9.7955
YDL129W	-9.9804	-9.9474		YDL123W	-8.8611	-9.157		YDL107W	-10.8988	-10.8042
YDL130W	-7.778	-7.9607		YDL124W	-8.7315	-9.0312		YDL108W	-9.9978	-10.5506
YDL130W-A	-8.077	-8.0991		YDL125C	-8.8351	-9.3536		YDL109C	-11.4515	-11.8197
YDL131W	-7.5684	-7.896		YDL126C	-7.2666	-7.4401		YDL110C	-8.7501	-9.014
YDL132W	-9.1089	-9.1015		YDL127W	-9.4579	-10.0128		YDL111C	-10.1188	-9.8453
YDL133C-A	-8.0552	-8.7816		YDL128W	-8.2722	-8.8295		YDL112W	-9.5099	-9.2544
YDL133W	-10.2105	-10.0736		YDL129W	-9.9804	-10.1299		YDL113C	-10.0508	-9.9873
YDL134C	-9.4516	-9.428		YDL130W	-7.778	-8.3442		YDL115C	-10.4208	-10.045
YDL135C	-8.8789	-8.8815		YDL130W-A	-8.077	-8.0963		YDL116W	-10.015	-9.8556
YDL137W	-8.7906	-8.8224		YDL131W	-7.5684	-8.0536		YDL117W	-10.2566	-10.1684
YDL138W	-11.0609	-10.5274		YDL132W	-9.1089	-9.2262		YDL119C	-10.577	-10.9092
YDL139C	-10.113	-10.2838		YDL133C-A	-8.0552	-9.3706		YDL120W	-9.3933	-9.2599
YDL140C	-7.2315	-7.3374		YDL133W	-10.2105	-10.4024		YDL121C	-10.2422	-9.8305
YDL141W	-8.8503	-8.6587		YDL134C	-9.4516	-9.6782		YDL122W	-9.9473	-9.6798
YDL142C	-9.9005	-10.1412		YDL135C	-8.8789	-9.0126		YDL123W	-9.2458	-9.5667
YDL143W	-8.6714	-8.7439		YDL137W	-8.7906	-9.222		YDL124W	-9.5681	-9.6885
YDL144C	-9.5518	-9.6178		YDL138W	-11.0609	-10.6462		YDL125C	-9.0251	-9.1737
YDL145C	-7.6961	-7.7049		YDL139C	-10.113	-9.7564		YDL126C	-8.3386	-8.1538
YDL146W	-10.3846	-9.9582		YDL140C	-7.2315	-7.3781		YDL127W	-10.4949	-10.5252
YDL147W	-8.6239	-8.542		YDL141W	-8.8503	-8.9447		YDL128W	-8.8437	-8.9005
YDL148C	-8.7461	-8.5459		YDL142C	-9.9005	-10.1467		YDL129W	-9.9736	-9.6698
YDL149W	-9.1122	-8.9989		YDL143W	-8.6714	-8.8907		YDL130W	-8.2155	-7.8093
YDL150W	-9.3241	-9.3604		YDL144C	-9.5518	-9.6167		YDL130W-A	-8.2032	-8.141
YDL153C	-8.8004	-8.7918		YDL145C	-7.6961	-7.9768		YDL131W	-8.9306	-8.9578
YDL154W	-10.831	-12.1135		YDL146W	-10.3846	-10.332		YDL132W	-9.7463	-9.6265
YDL155W	-10.1255	-9.6766		YDL147W	-8.6239	-8.6088		YDL133C-A	-11.3637	-11.7953
YDL156W	-8.6966	-8.7995		YDL148C	-8.7461	-8.4285		YDL133W	-10.6839	-10.8167
YDL157C	-8.6163	-8.8689		YDL149W	-9.1122	-9.1583		YDL134C	-9.7475	-9.5911
YDL159W	-9.6219	-9.6301		YDL150W	-9.3241	-9.5685		YDL135C	-9.5675	-9.5434
YDL160C	-5.4135	-5.4836		YDL153C	-8.8004	-8.7099		YDL137W	-9.1044	-8.8381
YDL160C-A	-8.5945	-9.3596		YDL155W	-10.1255	-9.8994		YDL138W	-11.2191	-11.109
YDL161W	-8.842	-8.7564		YDL156W	-8.6966	-8.5189		YDL139C	-10.3156	-10.4612
YDL164C	-8.7981	-8.9333		YDL157C	-8.6163	-8.9785		YDL140C	-7.9964	-7.9893
YDL165W	-9.1824	-9.1021		YDL159W	-9.6219	-9.6893		YDL141W	-9.3831	-9.279
YDL166C	-9.2725	-9.2367		YDL160C	-5.4135	-5.8398		YDL142C	-10.4799	-10.363
YDL167C	-9.5669	-9.4421		YDL160C-A	-8.5945	-8.9935		YDL143W	-9.4501	-9.0237
YDL168W	-8.1931	-8.2786		YDL161W	-8.842	-8.7021		YDL144C	-9.8877	-9.5663
YDL169C	-9.6813	-10.8184		YDL164C	-8.7981	-9.1343		YDL145C	-8.8697	-8.4368
YDL170W	-10.1729	-10.1282		YDL165W	-9.1824	-9.3541		YDL146W	-10.8736	-10.7484
YDL171C	-7.0758	-7.1706		YDL166C	-9.2725	-9.147		YDL147W	-9.1116	-8.8204
YDL173W	-8.5973	-8.7939		YDL167C	-9.5669	-9.5569		YDL148C	-9.2464	-9.221
YDL174C	-8.6298	-8.7246		YDL168W	-8.1931	-8.6206		YDL149W	-10.055	-10.0689
YDL175C	-9.2342	-9.1873		YDL169C	-9.6813	-11.0826		YDL150W	-9.684	-9.304
YDL176W	-10.8128	-10.6428		YDL170W	-10.1729	-10.0847		YDL153C	-9.3025	-9.1333
YDL177C	-10.5122	-10.3495		YDL171C	-7.0758	-7.3644		YDL154W	-13.0708	-12.8375
YDL178W	-9.1402	-9.1516		YDL173W	-8.5973	-8.8946		YDL155W	-10.2545	-10.2545
YDL179W	-9.9752	-10.1138		YDL174C	-8.6298	-8.9576		YDL156W	-9.063	-9.4045
YDL180W	-10.3412	-10.0457		YDL175C	-9.2342	-9.2583		YDL157C	-9.3497	-9.0581
YDL181W	-8.2474	-8.5286		YDL176W	-10.8128	-10.5428		YDL158C	-14.8515	-15.1194
YDL183C	-10.2473	-10.6422		YDL177C	-10.5122	-11.5034		YDL159W	-10.1656	-9.9339
YDL184C	-8.391	-9.4604		YDL178W	-9.1402	-9.1557		YDL160C	-6.7018	-6.6465
YDL185W	-7.0221	-7.0765		YDL179W	-9.9752	-10.2723		YDL160C-A	-9.4327	-9.1515
YDL188C	-9.1208	-8.9211		YDL180W	-10.3412	-10.4538		YDL161W	-9.2535	-9.5235
YDL189W	-9.1913	-9.1718		YDL181W	-8.2474	-8.5083		YDL164C	-9.4156	-9.5124
YDL190C	-8.5092	-8.3962		YDL183C	-10.2473	-10.3264		YDL165W	-9.6844	-9.7161
YDL192W	-8.8328	-8.938		YDL184C	-8.391	-9.786		YDL166C	-9.7168	-9.9909
YDL193W	-8.8991	-8.8844		YDL185W	-7.0221	-7.2715		YDL167C	-9.8544	-9.8131
YDL195W	-6.6769	-6.5331		YDL188C	-9.1208	-9.3116		YDL168W	-8.9006	-8.3844
YDL197C	-11.1034	-10.7423		YDL189W	-9.1913	-9.3432		YDL170W	-11.169	-11.2164
YDL198C	-8.7775	-8.9406		YDL190C	-8.5092	-8.6011		YDL171C	-7.9592	-7.9412
YDL199C	-9.3129	-9.2899		YDL192W	-8.8328	-9.167		YDL173W	-9.2343	-8.9288
YDL200C	-10.0904	-11.1654		YDL193W	-8.8991	-9.0507		YDL174C	-10.1157	-9.697
YDL201W	-9.0654	-9.0169		YDL194W	-10.0836	-10.1184		YDL175C	-9.8238	-9.6977
YDL202W	-9.8384	-9.731		YDL195W	-6.6769	-6.7827		YDL176W	-11.4068	-11.3502
YDL203C	-9.3198	-9.6185		YDL197C	-11.1034	-11.3795		YDL177C	-10.6533	-10.3671
YDL204W	-9.1365	-9.1386		YDL198C	-8.7775	-9.1822		YDL178W	-9.4468	-9.3211
YDL205C	-8.7822	-9.3835		YDL199C	-9.3129	-9.7842		YDL179W	-10.499	-10.2969
YDL206W	-10.2327	-11.1391		YDL200C	-10.0904	-10.5008		YDL180W	-10.7785	-10.5184
YDL207W	-10.0374	-9.9795		YDL201W	-9.0654	-9.2791		YDL181W	-8.6993	-8.5247
YDL208W	-8.6335	-8.7001		YDL202W	-9.8384	-9.7896		YDL182W	-8.5314	-8.4779
YDL209C	-10.2624	-10.234		YDL203C	-9.3198	-9.5789		YDL183C	-11.1821	-10.9476
YDL211C	-9.9414	-10.1658		YDL204W	-9.1365	-8.999		YDL184C	-11.2576	-11.0148
YDL212W	-9.4327	-9.3782		YDL205C	-8.7822	-9.3273		YDL185W	-7.9931	-7.7673
YDL213C	-9.1128	-9.2224		YDL206W	-10.2327	-10.5967		YDL188C	-9.4965	-9.3644
YDL215C	-9.2462	-8.66		YDL207W	-10.0374	-10.2308		YDL189W	-9.9798	-9.7475
YDL216C	-10.3843	-10.2839		YDL208W	-8.6335	-8.7381		YDL190C	-9.4815	-9.2262
YDL217C	-9.2724	-9.3378		YDL209C	-10.2624	-10.2287		YDL192W	-9.2887	-9.3182
YDL219W	-9.9728	-10.2873		YDL211C	-9.9414	-10.3185		YDL193W	-9.2858	-8.9991
YDL224C	-8.9598	-8.8797		YDL212W	-9.4327	-9.4644		YDL194W	-10.7825	-10.6554
YDL225W	-8.8079	-8.7777		YDL213C	-9.1128	-9.1566		YDL195W	-7.677	-7.8511
YDL226C	-8.5185	-8.202		YDL215C	-9.2462	-9.0671		YDL197C	-11.3827	-11.6722
YDL227C	-9.3242	-9.3433		YDL216C	-10.3843	-10.2408		YDL198C	-9.4757	-9.282
YDL229W	-6.878	-6.7672		YDL217C	-9.2724	-9.6657		YDL199C	-10.1	-10.1593
YDL230W	-9.7916	-9.9907		YDL219W	-9.9728	-10.3859		YDL200C	-10.677	-11.326
YDL231C	-12.4075	-12.0496		YDL224C	-8.9598	-8.9935		YDL201W	-9.6367	-9.3516
YDL232W	-7.2093	-8.1409		YDL225W	-8.8079	-8.7701		YDL202W	-10.1619	-9.8984
YDL233W	-9.5666	-9.4606		YDL226C	-8.5185	-8.6521		YDL203C	-9.9703	-10.03
YDL234C	-9.2369	-9.2961		YDL227C	-9.3242	-9.3704		YDL204W	-11.3648	-11.3384
YDL235C	-9.8856	-9.7406		YDL229W	-6.878	-7.6767		YDL205C	-9.1516	-9.1499
YDL236W	-8.8798	-9.0423		YDL230W	-9.7916	-10.2066		YDL206W	-11.3285	-11.0817
YDL237W	-9.6757	-9.6622		YDL231C	-12.4075	-12.1685		YDL207W	-10.7658	-10.6208
YDL238C	-9.6658	-9.8742		YDL232W	-7.2093	-8.4195		YDL208W	-9.2442	-9.1923
YDL239C	-13.2991	-12.7897		YDL233W	-9.5666	-9.5373		YDL209C	-10.3743	-10.6012
YDL240W	-8.7052	-8.7682		YDL234C	-9.2369	-9.4215		YDL211C	-10.629	-10.4591
YDL241W	-9.3055	-9.9279		YDL235C	-9.8856	-9.5885		YDL212W	-9.8249	-9.9486
YDR001C	-8.9694	-8.9366		YDL236W	-8.8798	-9.2247		YDL213C	-9.3917	-9.2395
YDR002W	-7.9761	-8.0996		YDL237W	-9.6757	-9.7717		YDL215C	-9.8861	-9.2692
YDR003W	-9.987	-10.196		YDL238C	-9.6658	-9.4479		YDL216C	-11.0499	-10.8269
YDR004W	-11.2821	-10.9217		YDL239C	-13.2991	-13.8802		YDL217C	-9.913	-9.6226
YDR005C	-9.359	-9.5558		YDL240W	-8.7052	-8.7683		YDL219W	-10.0245	-10.2896
YDR006C	-8.6905	-8.6626		YDL241W	-9.3055	-9.2316		YDL220C	-9.7497	-9.74
YDR007W	-9.348	-9.2791		YDR001C	-8.9694	-9.085		YDL224C	-9.6064	-9.4762
YDR011W	-8.0746	-8.0656		YDR002W	-7.9761	-8.1674		YDL225W	-9.216	-9.0785
YDR013W	-10.1916	-10.3962		YDR003W	-9.987	-10.1529		YDL226C	-9.1175	-8.8111
YDR014W	-9.6924	-10.0801		YDR004W	-11.2821	-10.8868		YDL227C	-9.3864	-9.1562
YDR016C	-9.3119	-9.2938		YDR005C	-9.359	-9.6365		YDL229W	-6.6151	-7.0851
YDR017C	-9.0983	-9.0932		YDR006C	-8.6905	-8.7442		YDL230W	-10.1702	-10.0807
YDR019C	-9.3376	-9.1824		YDR007W	-9.348	-9.391		YDL231C	-12.8251	-12.5632
YDR020C	-9.9991	-9.8318		YDR011W	-8.0746	-8.2764		YDL232W	-8.8829	-9.0288
YDR021W	-10.1108	-9.9087		YDR013W	-10.1916	-10.2284		YDL233W	-10.1324	-9.7587
YDR022C	-10.011	-10.3403		YDR014W	-9.6924	-9.7371		YDL234C	-10.0529	-10.0182
YDR023W	-7.8247	-7.6864		YDR016C	-9.3119	-9.5387		YDL235C	-9.9122	-10.1581
YDR025W	-8.0041	-8.0471		YDR017C	-9.0983	-8.9643		YDL236W	-9.2488	-9.2178
YDR026C	-10.0462	-9.9245		YDR019C	-9.3376	-9.17		YDL237W	-9.9807	-10.0325
YDR027C	-9.9191	-9.9277		YDR020C	-9.9991	-9.9666		YDL238C	-10.0384	-10.5696
YDR028C	-8.397	-8.2781		YDR021W	-10.1108	-10.2589		YDL239C	-13.1976	-13.8874
YDR030C	-10.3831	-10.5142		YDR022C	-10.011	-10.1511		YDL240W	-9.7143	-9.8945
YDR031W	-8.5141	-8.5823		YDR023W	-7.8247	-7.9927		YDL241W	-9.3531	-9.8058
YDR032C	-7.9899	-8.2221		YDR025W	-8.0041	-8.77		YDR001C	-9.8454	-9.6736
YDR033W	-8.1877	-8.1023		YDR026C	-10.0462	-10.2092		YDR002W	-8.7694	-8.5959
YDR034C	-9.7752	-9.7874		YDR027C	-9.9191	-9.8691		YDR003W	-10.5948	-10.2168
YDR035W	-8.2394	-8.2981		YDR028C	-8.397	-8.529		YDR003W-A	-15.3335	-14.3156
YDR036C	-8.9767	-8.7955		YDR030C	-10.3831	-10.4577		YDR004W	-12.0209	-11.6531
YDR037W	-7.6199	-7.6276		YDR031W	-8.5141	-8.5853		YDR005C	-10.3657	-9.962
YDR041W	-9.8413	-10.1168		YDR032C	-7.9899	-8.5402		YDR006C	-9.727	-9.4426
YDR043C	-9.9415	-9.7231		YDR033W	-8.1877	-8.4245		YDR007W	-10.084	-9.642
YDR044W	-8.1665	-8.1837		YDR034C	-9.7752	-9.9632		YDR011W	-8.8435	-9.0954
YDR045C	-8.7771	-8.9117		YDR034W-B	-8.6837	-8.5997		YDR013W	-10.8374	-10.7783
YDR046C	-9.2404	-9.1116		YDR035W	-8.2394	-8.5235		YDR014W	-10.2029	-10.6064
YDR047W	-9.7096	-9.8309		YDR036C	-8.9767	-8.8738		YDR016C	-10.0566	-10.1638
YDR049W	-9.4151	-9.4228		YDR037W	-7.6199	-7.9872		YDR017C	-9.8343	-9.9645
YDR050C	-7.7717	-8.0396		YDR041W	-9.8413	-10.208		YDR019C	-9.5155	-9.216
YDR051C	-9.3933	-9.6602		YDR043C	-9.9415	-9.6862		YDR020C	-10.1444	-9.6987
YDR052C	-9.6252	-9.6846		YDR044W	-8.1665	-8.5084		YDR021W	-10.3397	-10.1822
YDR054C	-8.6255	-8.7979		YDR045C	-8.7771	-9.4023		YDR022C	-10.8925	-11.2316
YDR055W	-8.0463	-7.9577		YDR046C	-9.2404	-9.5057		YDR023W	-8.7508	-8.5062
YDR056C	-9.0195	-9.3971		YDR047W	-9.7096	-10.0285		YDR025W	-7.963	-8.2949
YDR057W	-9.5811	-9.388		YDR049W	-9.4151	-9.5309		YDR026C	-10.6855	-10.6212
YDR058C	-10.4419	-10.4916		YDR050C	-7.7717	-8.215		YDR027C	-10.6069	-10.4756
YDR059C	-8.5078	-8.7965		YDR051C	-9.3933	-9.4839		YDR028C	-9.5346	-9.4028
YDR060W	-8.5341	-8.5306		YDR052C	-9.6252	-9.8884		YDR030C	-11.0013	-10.9579
YDR061W	-9.8315	-9.7659		YDR054C	-8.6255	-9.1184		YDR031W	-9.1112	-9.4493
YDR062W	-8.8855	-8.8763		YDR055W	-8.0463	-8.4245		YDR032C	-9.1447	-8.6115
YDR063W	-9.0796	-9.1367		YDR056C	-9.0195	-9.3467		YDR033W	-8.7539	-8.8346
YDR064W	-8.385	-8.5325		YDR057W	-9.5811	-9.4587		YDR034C	-10.4497	-10.3228
YDR065W	-10.8417	-10.832		YDR058C	-10.4419	-10.105		YDR035W	-9.0102	-8.6854
YDR066C	-10.0404	-9.8491		YDR059C	-8.5078	-9.0542		YDR036C	-9.5436	-9.4349
YDR067C	-10.2109	-10.4457		YDR060W	-8.5341	-8.5233		YDR037W	-8.8151	-8.5257
YDR068W	-9.2307	-9.2853		YDR061W	-9.8315	-9.9645		YDR041W	-10.0815	-10.0828
YDR069C	-8.5166	-8.2964		YDR062W	-8.8855	-9.1192		YDR043C	-10.5898	-10.7274
YDR070C	-8.495	-8.7247		YDR063W	-9.0796	-9.4564		YDR044W	-8.6755	-8.9689
YDR071C	-9.1096	-9.0272		YDR064W	-8.385	-8.6178		YDR045C	-9.4979	-9.1114
YDR072C	-9.602	-9.462		YDR065W	-10.8417	-10.5311		YDR046C	-9.499	-9.4579
YDR073W	-10.2157	-9.6487		YDR066C	-10.0404	-9.3556		YDR047W	-10.3613	-10.2283
YDR074W	-8.1858	-8.0855		YDR067C	-10.2109	-10.2637		YDR049W	-9.8219	-9.7334
YDR075W	-9.8442	-9.9056		YDR068W	-9.2307	-9.568		YDR050C	-8.9246	-8.6156
YDR076W	-9.9141	-9.9989		YDR069C	-8.5166	-8.6965		YDR051C	-10.0776	-10.119
YDR077W	-5.6064	-5.7361		YDR070C	-8.495	-8.708		YDR052C	-10.279	-10.4178
YDR078C	-10.3794	-11.5666		YDR071C	-9.1096	-9.1574		YDR054C	-9.1583	-9.1209
YDR079C-A	-9.0728	-9.2364		YDR072C	-9.602	-9.646		YDR055W	-8.7894	-8.4338
YDR079W	-9.2249	-9.3534		YDR073W	-10.2157	-9.9869		YDR056C	-9.658	-9.9117
YDR080W	-9.2633	-9.2582		YDR074W	-8.1858	-8.17		YDR057W	-9.7805	-9.6167
YDR081C	-8.6876	-8.7735		YDR075W	-9.8442	-10.116		YDR058C	-10.7713	-10.4981
YDR082W	-13.0457	-12.5779		YDR076W	-9.9141	-9.9172		YDR059C	-9.353	-9.4526
YDR083W	-9.3177	-9.2868		YDR077W	-5.6064	-6.3309		YDR060W	-9.2743	-9.0566
YDR084C	-8.9481	-9.3024		YDR078C	-10.3794	-10.8095		YDR061W	-10.7035	-9.8245
YDR085C	-9.9019	-9.9434		YDR079C-A	-9.0728	-9.3324		YDR062W	-9.6787	-9.464
YDR086C	-7.947	-8.1712		YDR079W	-9.2249	-9.2533		YDR063W	-9.8329	-9.8705
YDR087C	-9.201	-9.3647		YDR080W	-9.2633	-9.2718		YDR064W	-9.1402	-9.3069
YDR088C	-9.5417	-9.8208		YDR081C	-8.6876	-8.7594		YDR065W	-11.1219	-11.2235
YDR089W	-9.3497	-9.1568		YDR082W	-13.0457	-12.1903		YDR066C	-10.9553	-10.6737
YDR090C	-9.8277	-9.6686		YDR083W	-9.3177	-9.3514		YDR067C	-11.0007	-10.5733
YDR091C	-8.0838	-8.1578		YDR084C	-8.9481	-9.4939		YDR068W	-9.998	-9.6837
YDR092W	-8.7057	-8.7561		YDR085C	-9.9019	-10.0376		YDR069C	-9.6728	-9.8586
YDR093W	-8.8875	-8.8344		YDR086C	-7.947	-8.3031		YDR071C	-9.393	-9.7958
YDR094W	-10.9874	-11.0951		YDR087C	-9.201	-9.4627		YDR072C	-10.2007	-9.8826
YDR097C	-8.5823	-8.5247		YDR088C	-9.5417	-9.9048		YDR073W	-10.4254	-10.6155
YDR098C	-8.0488	-8.0347		YDR089W	-9.3497	-9.1926		YDR074W	-9.183	-9.2276
YDR099W	-7.0812	-7.0421		YDR090C	-9.8277	-9.625		YDR075W	-10.5422	-10.5709
YDR100W	-8.5465	-8.665		YDR091C	-8.0838	-8.2218		YDR076W	-10.5198	-10.7961
YDR101C	-9.2845	-9.0953		YDR092W	-8.7057	-9.3301		YDR077W	-6.6143	-7.2747
YDR103W	-9.2953	-9.1425		YDR093W	-8.8875	-9.1989		YDR078C	-11.4606	-12.0498
YDR104C	-10.1404	-10.0211		YDR094W	-10.9874	-11.0949		YDR079C-A	-9.761	-10.0955
YDR105C	-9.6943	-9.607		YDR096W	-7.903	-8.0273		YDR079W	-9.6495	-9.6014
YDR106W	-10.0658	-10.3101		YDR097C	-8.5823	-8.32		YDR080W	-10.0597	-10.2482
YDR107C	-8.4276	-8.517		YDR098C	-8.0488	-8.3395		YDR081C	-9.7206	-9.3949
YDR108W	-10.0571	-10.0587		YDR099W	-7.0812	-7.4116		YDR082W	-13.074	-12.4235
YDR109C	-9.7683	-10.0172		YDR100W	-8.5465	-9.0214		YDR083W	-9.9098	-9.6602
YDR110W	-9.6415	-9.7562		YDR101C	-9.2845	-9.2625		YDR084C	-9.6215	-9.4314
YDR111C	-9.3503	-9.281		YDR103W	-9.2953	-9.3398		YDR085C	-10.9163	-10.91
YDR113C	-9.0327	-8.8234		YDR104C	-10.1404	-9.8238		YDR086C	-8.9313	-8.8779
YDR115W	-9.0904	-9.0266		YDR105C	-9.6943	-9.8513		YDR087C	-9.6948	-9.4154
YDR116C	-9.0582	-8.9258		YDR106W	-10.0658	-10.2165		YDR088C	-9.9955	-10.0558
YDR117C	-8.9322	-8.8098		YDR107C	-8.4276	-8.913		YDR089W	-9.8394	-9.9758
YDR118W	-10.313	-10.0235		YDR108W	-10.0571	-10.0773		YDR090C	-9.8304	-9.5869
YDR118W-A	-11.2922	-10.6652		YDR109C	-9.7683	-9.9057		YDR091C	-8.6286	-8.0836
YDR119W	-8.5404	-8.6318		YDR110W	-9.6415	-9.7002		YDR092W	-9.3194	-9.2052
YDR119W-A	-8.2415	-8.882		YDR111C	-9.3503	-9.7631		YDR093W	-9.5938	-9.6889
YDR120C	-9.321	-9.3013		YDR113C	-9.0327	-9.107		YDR094W	-11.603	-11.3292
YDR121W	-9.4406	-9.8304		YDR115W	-9.0904	-9.126		YDR096W	-8.8297	-9.0717
YDR122W	-8.8559	-8.8172		YDR116C	-9.0582	-9.4848		YDR097C	-9.0014	-9.1364
YDR123C	-9.084	-9.1011		YDR117C	-8.9322	-9.2518		YDR098C	-8.928	-8.6726
YDR124W	-12.6687	-11.4242		YDR118W	-10.313	-9.8541		YDR099W	-8.0911	-8.337
YDR125C	-10.358	-10.1139		YDR118W-A	-11.2922	-11.0717		YDR100W	-9.5204	-9.1385
YDR126W	-9.2837	-9.0868		YDR119W	-8.5404	-8.7905		YDR101C	-9.4702	-9.1008
YDR127W	-7.2063	-6.9975		YDR119W-A	-8.2415	-8.9269		YDR103W	-10.1525	-10.1672
YDR128W	-10.1079	-10.0839		YDR120C	-9.321	-9.3276		YDR104C	-10.9049	-10.686
YDR129C	-7.5033	-7.3272		YDR121W	-9.4406	-9.6752		YDR105C	-10.147	-9.8838
YDR130C	-9.6173	-9.3492		YDR122W	-8.8559	-9.1922		YDR106W	-10.4249	-10.4794
YDR131C	-9.9803	-10.024		YDR123C	-9.084	-9.6987		YDR107C	-9.2682	-9.285
YDR132C	-9.7674	-9.9595		YDR124W	-12.6687	-10.9574		YDR108W	-10.6711	-10.7769
YDR133C	-14.4432	-14.4114		YDR125C	-10.358	-10.3405		YDR109C	-10.3269	-10.294
YDR135C	-8.4581	-8.4511		YDR126W	-9.2837	-9.4608		YDR110W	-10.1159	-9.9055
YDR137W	-10.1541	-10.0328		YDR127W	-7.2063	-7.3995		YDR111C	-10.1207	-9.8371
YDR138W	-9.49	-9.4418		YDR128W	-10.1079	-9.8952		YDR113C	-9.5639	-9.3092
YDR139C	-8.7228	-8.9448		YDR129C	-7.5033	-7.523		YDR115W	-9.1367	-9.1753
YDR140W	-9.8195	-10.1559		YDR130C	-9.6173	-9.5214		YDR116C	-9.772	-9.7907
YDR141C	-8.9491	-8.7142		YDR131C	-9.9803	-10.0445		YDR117C	-9.4508	-9.4038
YDR142C	-10.2725	-10.1844		YDR132C	-9.7674	-10.2329		YDR118W	-10.6816	-10.384
YDR143C	-8.2452	-7.8508		YDR133C	-14.4432	-13.954		YDR118W-A	-13.6304	-12.1808
YDR144C	-8.9177	-8.9058		YDR135C	-8.4581	-8.623		YDR119W	-9.3805	-9.0191
YDR145W	-8.8858	-9.0176		YDR137W	-10.1541	-10.1977		YDR119W-A	-9.1014	-10.1815
YDR146C	-8.5725	-8.5484		YDR138W	-9.49	-9.3694		YDR120C	-9.3395	-9.1202
YDR147W	-9.8283	-9.9533		YDR139C	-8.7228	-9.1569		YDR121W	-10.087	-9.9678
YDR148C	-7.494	-7.8134		YDR140W	-9.8195	-10.3008		YDR122W	-9.4322	-9.6019
YDR150W	-8.7032	-8.4801		YDR141C	-8.9491	-8.7065		YDR123C	-10.1747	-10.3563
YDR151C	-8.8106	-8.9119		YDR142C	-10.2725	-10.4922		YDR124W	-12.4139	-12.8703
YDR152W	-9.2326	-9.3217		YDR143C	-8.2452	-8.5289		YDR125C	-10.484	-10.5346
YDR153C	-8.9984	-8.7002		YDR144C	-8.9177	-9.1546		YDR126W	-10.7284	-10.8265
YDR154C	-7.5359	-7.6809		YDR145W	-8.8858	-9.2272		YDR127W	-8.2953	-8.0814
YDR155C	-7.6894	-7.9025		YDR146C	-8.5725	-8.5874		YDR128W	-10.7778	-10.8996
YDR156W	-8.411	-8.7312		YDR147W	-9.8283	-9.9261		YDR129C	-8.5235	-8.0076
YDR158W	-7.9206	-7.9667		YDR148C	-7.494	-7.8924		YDR130C	-9.8485	-10.0151
YDR159W	-9.3039	-9.6167		YDR150W	-8.7032	-8.4701		YDR131C	-11.2089	-10.5994
YDR160W	-10.9023	-10.9913		YDR151C	-8.8106	-8.9974		YDR132C	-10.686	-10.2214
YDR161W	-9.2439	-9.3851		YDR152W	-9.2326	-9.2006		YDR133C	-14.1356	-13.94
YDR162C	-9.514	-9.5123		YDR153C	-8.9984	-8.8942		YDR135C	-9.3824	-9.2124
YDR163W	-9.6366	-9.342		YDR154C	-7.5359	-8.5055		YDR137W	-10.7587	-10.6452
YDR164C	-9.3653	-9.2517		YDR155C	-7.6894	-8.4423		YDR138W	-9.8739	-9.6322
YDR165W	-9.4094	-9.2531		YDR156W	-8.411	-8.9633		YDR139C	-9.5197	-9.5628
YDR166C	-8.9462	-8.6614		YDR158W	-7.9206	-8.1865		YDR140W	-10.5223	-10.2185
YDR167W	-9.0856	-8.8505		YDR159W	-9.3039	-9.4628		YDR141C	-9.6695	-9.5703
YDR168W	-7.9178	-7.8507		YDR160W	-10.9023	-10.9107		YDR142C	-11.2411	-11.2997
YDR169C	-8.1917	-8.1312		YDR161W	-9.2439	-9.2281		YDR143C	-8.8426	-8.7917
YDR170C	-8.0295	-8.0187		YDR162C	-9.514	-9.6248		YDR144C	-9.4935	-9.7401
YDR171W	-9.057	-9.1309		YDR163W	-9.6366	-9.1859		YDR145W	-9.561	-9.4436
YDR172W	-7.7243	-7.735		YDR164C	-9.3653	-9.7383		YDR146C	-9.1614	-9.2138
YDR173C	-9.9132	-9.6347		YDR165W	-9.4094	-9.5802		YDR147W	-10.3002	-10.3752
YDR174W	-8.7692	-9.0108		YDR166C	-8.9462	-8.8772		YDR148C	-8.5366	-8.3162
YDR175C	-9.0771	-9.1083		YDR167W	-9.0856	-9.2487		YDR150W	-9.349	-9.3323
YDR176W	-9.5286	-9.7037		YDR168W	-7.9178	-8.0606		YDR151C	-9.5497	-9.5384
YDR177W	-8.4795	-8.6437		YDR169C	-8.1917	-8.6358		YDR152W	-9.7132	-9.8602
YDR178W	-8.2342	-8.384		YDR170C	-8.0295	-8.2715		YDR153C	-9.4905	-9.3219
YDR179C	-10.777	-10.9079		YDR171W	-9.057	-9.2163		YDR154C	-8.1423	-7.6566
YDR179W-A	-10.3043	-10.3025		YDR172W	-7.7243	-7.8522		YDR155C	-8.4957	-8.31
YDR181C	-10.2151	-10.2469		YDR173C	-9.9132	-9.9205		YDR156W	-8.9661	-8.8517
YDR182W	-9.1985	-9.3169		YDR174W	-8.7692	-9.3081		YDR158W	-8.7137	-8.4171
YDR183W	-9.9461	-9.8661		YDR175C	-9.0771	-9.1485		YDR159W	-10.5322	-10.6799
YDR184C	-9.0665	-8.9923		YDR176W	-9.5286	-9.7174		YDR160W	-11.5602	-11.3836
YDR185C	-10.4622	-9.1605		YDR177W	-8.4795	-9.0991		YDR161W	-9.6937	-9.1855
YDR186C	-9.0075	-8.9634		YDR178W	-8.2342	-8.6252		YDR162C	-9.8531	-9.539
YDR188W	-8.481	-8.5117		YDR179C	-10.777	-10.7706		YDR163W	-9.6289	-9.4549
YDR189W	-8.6938	-8.4764		YDR179W-A	-10.3043	-10.6102		YDR164C	-9.8631	-9.8561
YDR190C	-8.6481	-8.7974		YDR181C	-10.2151	-10.2215		YDR165W	-9.9792	-9.6473
YDR191W	-9.9166	-10.4628		YDR182W	-9.1985	-9.3197		YDR166C	-9.8267	-9.8274
YDR192C	-8.5297	-8.5554		YDR183W	-9.9461	-10.2202		YDR167W	-9.7043	-9.4962
YDR194C	-8.8459	-8.8765		YDR184C	-9.0665	-9.6416		YDR168W	-8.6784	-8.4867
YDR195W	-9.0872	-8.9775		YDR185C	-10.4622	-9.9329		YDR169C	-9.254	-9.2344
YDR196C	-9.7916	-10.1164		YDR186C	-9.0075	-9.0231		YDR170C	-8.7511	-8.5896
YDR197W	-10.8238	-10.9744		YDR188W	-8.481	-8.7945		YDR171W	-9.5069	-9.3997
YDR198C	-10.3702	-10.3482		YDR189W	-8.6938	-8.8676		YDR172W	-8.4279	-8.1473
YDR200C	-9.6548	-9.6044		YDR190C	-8.6481	-8.8898		YDR173C	-10.3878	-10.1377
YDR201W	-9.4924	-9.8067		YDR191W	-9.9166	-10.4371		YDR174W	-9.6788	-9.089
YDR202C	-9.8996	-10.1489		YDR192C	-8.5297	-8.7242		YDR175C	-9.7551	-9.3078
YDR204W	-9.8988	-9.9898		YDR194C	-8.8459	-8.9294		YDR176W	-10.3169	-10.048
YDR205W	-9.2163	-8.9926		YDR195W	-9.0872	-9.483		YDR177W	-9.3526	-9.2957
YDR206W	-9.909	-9.9098		YDR196C	-9.7916	-9.9941		YDR178W	-9.0984	-9.4479
YDR207C	-8.3615	-8.461		YDR197W	-10.8238	-10.814		YDR179C	-10.881	-11.0743
YDR208W	-9.3471	-9.3082		YDR198C	-10.3702	-10.3656		YDR179W-A	-11.4926	-11.313
YDR210W	-7.9508	-8.1932		YDR200C	-9.6548	-9.569		YDR180W	-9.8077	-9.8409
YDR211W	-8.8384	-8.961		YDR201W	-9.4924	-9.7425		YDR181C	-10.8136	-10.4554
YDR212W	-8.2896	-8.3591		YDR202C	-9.8996	-10.0603		YDR182W	-9.8426	-9.5845
YDR213W	-8.6129	-8.8996		YDR204W	-9.8988	-10.0482		YDR183C-A	-15.0328	-15.3555
YDR214W	-8.2398	-8.3975		YDR205W	-9.2163	-9.2402		YDR183W	-10.3894	-10.2792
YDR216W	-8.7444	-8.5296		YDR206W	-9.909	-9.7716		YDR184C	-9.65	-9.8803
YDR217C	-9.0043	-9.0377		YDR207C	-8.3615	-8.7079		YDR185C	-10.5793	-10.1182
YDR219C	-9.5253	-9.6034		YDR208W	-9.3471	-9.5461		YDR186C	-9.9027	-9.895
YDR221W	-8.5638	-8.5477		YDR210W	-7.9508	-8.3806		YDR188W	-9.0766	-8.7395
YDR222W	-9.2979	-9.1135		YDR211W	-8.8384	-9.0074		YDR189W	-9.3901	-9.3007
YDR224C	-8.077	-7.9016		YDR212W	-8.2896	-8.5376		YDR190C	-9.2571	-9.0455
YDR225W	-8.1319	-8.3929		YDR213W	-8.6129	-9.0903		YDR191W	-10.3808	-10.2963
YDR226W	-7.7774	-7.9836		YDR214W	-8.2398	-8.7681		YDR192C	-9.3002	-8.8623
YDR227W	-9.0527	-9.303		YDR216W	-8.7444	-8.6472		YDR194C	-9.5279	-9.4106
YDR228C	-9.2657	-9.2353		YDR217C	-9.0043	-8.7606		YDR195W	-9.5522	-9.3765
YDR229W	-9.5192	-9.5989		YDR219C	-9.5253	-9.5739		YDR196C	-10.6387	-10.587
YDR231C	-9.588	-9.5291		YDR221W	-8.5638	-8.6625		YDR197W	-11.1898	-11.0103
YDR232W	-7.5638	-7.5639		YDR222W	-9.2979	-9.0181		YDR198C	-10.974	-10.4673
YDR233C	-8.0553	-7.8598		YDR224C	-8.077	-8.3902		YDR200C	-10.3655	-10.5381
YDR234W	-9.0351	-9.0771		YDR225W	-8.1319	-8.721		YDR201W	-10.0477	-9.8965
YDR235W	-10.5495	-10.5724		YDR226W	-7.7774	-8.1296		YDR202C	-10.4728	-10.6211
YDR236C	-9.6486	-9.945		YDR227W	-9.0527	-8.8998		YDR204W	-10.4783	-10.4428
YDR237W	-8.8658	-9.1054		YDR228C	-9.2657	-9.3173		YDR205W	-9.8641	-9.7394
YDR238C	-8.0311	-8.0142		YDR229W	-9.5192	-9.6171		YDR206W	-10.6972	-10.731
YDR239C	-9.2241	-8.7741		YDR231C	-9.588	-9.8213		YDR207C	-9.314	-9.3828
YDR240C	-9.8262	-9.7374		YDR232W	-7.5638	-8.1953		YDR208W	-9.8922	-9.6956
YDR242W	-12.794	-11.8327		YDR233C	-8.0553	-8.3804		YDR210W	-9.0342	-8.8352
YDR243C	-8.8573	-9.0464		YDR234W	-9.0351	-9.3213		YDR211W	-9.4763	-9.5407
YDR244W	-8.8503	-9.0297		YDR235W	-10.5495	-10.4185		YDR212W	-9.1007	-8.7841
YDR245W	-9.9963	-9.8393		YDR236C	-9.6486	-10.0063		YDR213W	-9.5309	-9.6484
YDR246W	-9.629	-9.4409		YDR237W	-8.8658	-9.4441		YDR214W	-9.0249	-8.9342
YDR248C	-9.7807	-9.901		YDR238C	-8.0311	-8.0691		YDR216W	-9.5989	-9.8094
YDR249C	-10.9549	-10.8673		YDR239C	-9.2241	-8.838		YDR217C	-9.6609	-9.6261
YDR251W	-9.2515	-9.2114		YDR240C	-9.8262	-9.7376		YDR219C	-9.983	-9.8723
YDR252W	-8.3006	-8.5581		YDR242W	-12.794	-11.8672		YDR221W	-9.5624	-9.5528
YDR253C	-10.5473	-11.1242		YDR243C	-8.8573	-8.9625		YDR222W	-9.9678	-9.8316
YDR254W	-9.9191	-9.8251		YDR244W	-8.8503	-8.9366		YDR224C	-8.2035	-8.218
YDR255C	-8.742	-8.6603		YDR245W	-9.9963	-10.0258		YDR225W	-8.3692	-8.1325
YDR257C	-9.8557	-9.7874		YDR246W	-9.629	-9.7188		YDR226W	-8.6344	-8.61
YDR258C	-8.2366	-8.0459		YDR248C	-9.7807	-9.7947		YDR227W	-10.0053	-10.085
YDR260C	-9.086	-9.1615		YDR249C	-10.9549	-11.1264		YDR228C	-9.9154	-9.7675
YDR261C	-8.9282	-8.7909		YDR251W	-9.2515	-9.318		YDR229W	-10.07	-9.6339
YDR262W	-9.1421	-9.4733		YDR252W	-8.3006	-8.788		YDR231C	-10.2552	-10.3544
YDR263C	-10.9511	-10.5412		YDR253C	-10.5473	-10.574		YDR232W	-8.3148	-8.2396
YDR264C	-9.0326	-9.0417		YDR254W	-9.9191	-10.4582		YDR233C	-9.0391	-8.886
YDR265W	-11.4543	-11.2414		YDR255C	-8.742	-8.9572		YDR234W	-9.1426	-9.0117
YDR266C	-8.1825	-8.3499		YDR257C	-9.8557	-9.4076		YDR235W	-11.1531	-10.9805
YDR267C	-10.2588	-10.4614		YDR258C	-8.2366	-8.2284		YDR236C	-10.367	-10.418
YDR268W	-9.8939	-9.7778		YDR260C	-9.086	-9.0403		YDR237W	-9.7932	-9.3864
YDR270W	-9.2444	-9.2953		YDR261C	-8.9282	-9.1555		YDR238C	-8.9483	-8.6741
YDR272W	-8.7903	-8.9962		YDR262W	-9.1421	-9.3928		YDR239C	-9.8553	-9.6629
YDR273W	-10.5866	-10.7739		YDR263C	-10.9511	-10.8939		YDR240C	-10.4674	-10.2841
YDR275W	-11.2668	-11.2055		YDR264C	-9.0326	-9.2443		YDR242W	-12.9038	-12.8387
YDR276C	-7.0831	-7.3281		YDR265W	-11.4543	-11.049		YDR243C	-9.6143	-9.3619
YDR277C	-8.9932	-9.027		YDR266C	-8.1825	-8.6382		YDR244W	-9.5614	-9.3288
YDR279W	-9.685	-10.1232		YDR267C	-10.2588	-10.3371		YDR245W	-10.2738	-10.0089
YDR280W	-9.5951	-9.8948		YDR268W	-9.8939	-9.9535		YDR246W	-10.0593	-9.9189
YDR282C	-10.2898	-10.1074		YDR270W	-9.2444	-9.4305		YDR247W	-9.3483	-9.4346
YDR283C	-9.3195	-9.32		YDR272W	-8.7903	-9.0001		YDR248C	-10.0238	-10.3105
YDR284C	-9.0709	-9.2655		YDR273W	-10.5866	-11.0986		YDR249C	-11.8031	-11.7455
YDR285W	-10.7004	-10.4743		YDR275W	-11.2668	-11.2158		YDR251W	-9.8672	-10.1309
YDR286C	-9.478	-9.4155		YDR276C	-7.0831	-7.781		YDR252W	-8.4297	-8.9903
YDR287W	-9.4707	-9.4179		YDR277C	-8.9932	-8.9623		YDR253C	-10.9494	-10.8178
YDR288W	-10.4472	-10.2971		YDR279W	-9.685	-10.0303		YDR254W	-10.8058	-10.7215
YDR289C	-8.9958	-9.0585		YDR280W	-9.5951	-9.8187		YDR255C	-9.8634	-9.4655
YDR291W	-10.0188	-10.0342		YDR282C	-10.2898	-10.476		YDR257C	-10.3201	-10.0143
YDR292C	-9.2658	-9.4934		YDR283C	-9.3195	-9.2064		YDR258C	-9.0469	-8.6297
YDR293C	-7.7203	-7.6243		YDR284C	-9.0709	-9.633		YDR259C	-10.8609	-10.7352
YDR294C	-9.4069	-9.1591		YDR285W	-10.7004	-10.4233		YDR260C	-9.6462	-9.7429
YDR295C	-9.4962	-9.6934		YDR286C	-9.478	-9.7536		YDR261C	-9.5994	-9.5194
YDR296W	-9.7889	-10.188		YDR287W	-9.4707	-9.9755		YDR262W	-10.286	-9.8107
YDR297W	-9.1152	-9.0518		YDR288W	-10.4472	-10.6615		YDR263C	-12.7922	-12.2149
YDR298C	-8.106	-8.1789		YDR289C	-8.9958	-9.2332		YDR264C	-9.5306	-9.149
YDR299W	-9.1457	-8.9555		YDR291W	-10.0188	-9.7924		YDR265W	-11.6852	-11.1235
YDR300C	-9.1108	-8.9045		YDR292C	-9.2658	-9.572		YDR266C	-9.224	-9.0971
YDR301W	-9.0606	-8.9126		YDR293C	-7.7203	-7.8626		YDR267C	-10.3764	-10.171
YDR302W	-9.684	-9.7564		YDR294C	-9.4069	-9.6697		YDR268W	-10.1327	-10.0661
YDR303C	-9.1778	-8.9649		YDR295C	-9.4962	-9.6592		YDR270W	-9.7146	-9.7555
YDR304C	-8.1647	-8.5817		YDR296W	-9.7889	-10.2664		YDR272W	-9.488	-9.3129
YDR305C	-9.9254	-9.982		YDR297W	-9.1152	-9.2924		YDR273W	-11.7665	-10.8947
YDR306C	-10.3138	-10.4129		YDR298C	-8.106	-8.5273		YDR275W	-12.2366	-12.2261
YDR307W	-8.7431	-8.8077		YDR299W	-9.1457	-9.0674		YDR276C	-8.7724	-8.6509
YDR308C	-9.1356	-8.8878		YDR300C	-9.1108	-9.2084		YDR277C	-9.4053	-9.4815
YDR309C	-7.6394	-7.6316		YDR301W	-9.0606	-9.0808		YDR279W	-10.5224	-10.3103
YDR310C	-9.0683	-9.0796		YDR302W	-9.684	-9.7377		YDR280W	-9.9844	-9.8968
YDR311W	-9.0761	-9.2332		YDR303C	-9.1778	-9.058		YDR281C	-9.8656	-9.7349
YDR312W	-10.3394	-10.2217		YDR304C	-8.1647	-8.7272		YDR282C	-11.0008	-10.9398
YDR313C	-9.3542	-9.6033		YDR305C	-9.9254	-9.8657		YDR283C	-10.2071	-10.4757
YDR315C	-11.1433	-10.9382		YDR306C	-10.3138	-10.3588		YDR284C	-9.8992	-9.7198
YDR316W	-9.9444	-10.2017		YDR307W	-8.7431	-9.0673		YDR285W	-11.4508	-11.1902
YDR318W	-10.4357	-10.5231		YDR308C	-9.1356	-9.1774		YDR286C	-10.1032	-9.607
YDR319C	-10.515	-10.3578		YDR309C	-7.6394	-7.9671		YDR287W	-10.151	-9.7159
YDR320C	-8.5436	-8.6365		YDR310C	-9.0683	-9.3554		YDR288W	-10.9825	-10.946
YDR320C-A	-9.0176	-9.2341		YDR311W	-9.0761	-8.9882		YDR289C	-9.728	-9.9964
YDR321W	-8.5492	-8.4673		YDR312W	-10.3394	-10.4284		YDR291W	-10.6724	-10.4622
YDR322C-A	-8.4932	-8.7421		YDR313C	-9.3542	-9.6878		YDR292C	-10.0912	-9.8776
YDR322W	-9.2626	-9.2749		YDR315C	-11.1433	-10.822		YDR293C	-8.4956	-8.5287
YDR323C	-10.0662	-10.0199		YDR316W	-9.9444	-9.9486		YDR294C	-9.8158	-9.6296
YDR324C	-9.1277	-8.9337		YDR317W	-10.391	-10.4997		YDR295C	-10.2741	-10.2185
YDR325W	-9.6798	-9.4194		YDR318W	-10.4357	-10.5925		YDR296W	-10.0603	-9.7358
YDR326C	-8.6485	-8.6409		YDR319C	-10.515	-10.5402		YDR297W	-9.4596	-9.6488
YDR328C	-8.0557	-8.0736		YDR320C	-8.5436	-8.8305		YDR298C	-9.0347	-8.633
YDR329C	-9.9399	-9.4254		YDR320C-A	-9.0176	-9.4699		YDR299W	-9.5838	-9.4057
YDR330W	-8.8124	-8.6508		YDR321W	-8.5492	-8.9374		YDR300C	-9.5434	-9.4211
YDR331W	-8.563	-8.1732		YDR322C-A	-8.4932	-8.9036		YDR301W	-9.8539	-9.9467
YDR332W	-10.8355	-10.8758		YDR322W	-9.2626	-9.391		YDR302W	-10.0258	-10.4422
YDR333C	-9.438	-9.5151		YDR323C	-10.0662	-10.4136		YDR303C	-9.8343	-9.537
YDR334W	-10.1794	-10.0587		YDR324C	-9.1277	-9.0052		YDR304C	-9.1981	-8.9894
YDR335W	-9.3702	-9.4042		YDR325W	-9.6798	-9.2439		YDR305C	-10.1479	-10.141
YDR336W	-11.1434	-11.109		YDR326C	-8.6485	-8.5534		YDR306C	-10.9759	-10.9211
YDR337W	-9.4104	-9.5646		YDR328C	-8.0557	-8.4357		YDR307W	-9.5483	-9.3637
YDR338C	-9.7601	-9.607		YDR329C	-9.9399	-9.9789		YDR308C	-9.53	-9.5197
YDR339C	-9.1333	-9.017		YDR330W	-8.8124	-8.9825		YDR309C	-8.5267	-8.36
YDR341C	-7.9527	-8.0434		YDR331W	-8.563	-8.7524		YDR310C	-9.887	-9.9963
YDR345C	-7.7851	-7.9722		YDR332W	-10.8355	-11.3303		YDR311W	-9.8083	-9.6711
YDR346C	-9.1415	-9.0875		YDR333C	-9.438	-9.2976		YDR312W	-10.3243	-10.2983
YDR347W	-9.8181	-9.87		YDR334W	-10.1794	-10.074		YDR313C	-10.2613	-10.3198
YDR348C	-8.6864	-8.7426		YDR335W	-9.3702	-9.5196		YDR314C	-11.2478	-10.5171
YDR349C	-9.4578	-9.4345		YDR336W	-11.1434	-10.8808		YDR315C	-11.6106	-11.3236
YDR350C	-11.0609	-10.7418		YDR337W	-9.4104	-9.5789		YDR316W	-10.8756	-10.9469
YDR351W	-9.5923	-9.2482		YDR338C	-9.7601	-9.7374		YDR317W	-10.8099	-10.2501
YDR352W	-9.6112	-9.9628		YDR339C	-9.1333	-9.7138		YDR318W	-11.1263	-11.0784
YDR353W	-8.0761	-8.3493		YDR341C	-7.9527	-8.2549		YDR319C	-10.6096	-10.5429
YDR354W	-9.019	-9.0592		YDR345C	-7.7851	-8.4238		YDR320C	-9.5235	-9.48
YDR356W	-9.3205	-9.2893		YDR346C	-9.1415	-9.2526		YDR320C-A	-10.0231	-10.2835
YDR357C	-9.4378	-9.5118		YDR347W	-9.8181	-9.8371		YDR321W	-9.4244	-9.3187
YDR358W	-8.6621	-8.4875		YDR348C	-8.6864	-9.1534		YDR322C-A	-8.9179	-9.2493
YDR359C	-9.3066	-9.3541		YDR349C	-9.4578	-9.7795		YDR322W	-9.9086	-9.5862
YDR361C	-9.2738	-9.2392		YDR350C	-11.0609	-10.8665		YDR323C	-11.0122	-10.9075
YDR362C	-9.9471	-10.1027		YDR351W	-9.5923	-9.4352		YDR324C	-9.426	-9.1404
YDR363W	-9.8045	-9.8693		YDR352W	-9.6112	-9.8723		YDR325W	-10.2589	-10.2747
YDR363W-A	-8.2723	-8.2608		YDR353W	-8.0761	-8.5224		YDR326C	-9.2243	-9.0856
YDR364C	-10.2918	-10.3914		YDR354W	-9.019	-9.3489		YDR328C	-9.0202	-8.8764
YDR365C	-9.5978	-9.373		YDR356W	-9.3205	-9.2757		YDR329C	-10.2059	-10.0023
YDR367W	-10.0154	-10.1827		YDR357C	-9.4378	-9.8033		YDR330W	-9.4686	-9.2444
YDR368W	-8.3182	-8.4582		YDR358W	-8.6621	-8.6607		YDR331W	-9.131	-9.0592
YDR369C	-9.099	-9.4328		YDR359C	-9.3066	-9.5263		YDR332W	-11.8669	-11.5612
YDR370C	-10.6267	-10.521		YDR361C	-9.2738	-9.3277		YDR333C	-9.9988	-9.8554
YDR371W	-10.0971	-10.3023		YDR362C	-9.9471	-9.962		YDR334W	-10.4929	-10.7901
YDR372C	-9.0832	-9.1807		YDR363W	-9.8045	-9.8238		YDR335W	-9.9905	-9.8996
YDR373W	-9.4454	-9.4451		YDR363W-A	-8.2723	-8.3417		YDR336W	-11.5449	-11.5826
YDR374W-A	-8.9884	-9.3726		YDR364C	-10.2918	-10.1856		YDR337W	-9.8913	-9.9075
YDR375C	-10.3478	-10.1193		YDR365C	-9.5978	-9.9159		YDR338C	-10.3011	-10.4299
YDR376W	-9.6054	-9.7901		YDR367W	-10.0154	-10.3521		YDR339C	-9.6723	-8.9109
YDR377W	-8.0985	-8.2934		YDR368W	-8.3182	-8.7163		YDR341C	-8.8052	-8.8037
YDR378C	-8.7266	-8.9052		YDR369C	-9.099	-9.4932		YDR345C	-8.4637	-8.8853
YDR379C-A	-9.4484	-8.9874		YDR370C	-10.6267	-10.5032		YDR346C	-9.6029	-9.3387
YDR379W	-9.3273	-9.1962		YDR371W	-10.0971	-10.0731		YDR347W	-10.4162	-9.9601
YDR380W	-8.9261	-8.7656		YDR372C	-9.0832	-9.1973		YDR348C	-9.3628	-9.4222
YDR381C-A	-9.1941	-9.3984		YDR373W	-9.4454	-9.8816		YDR349C	-10.298	-10.4061
YDR381W	-7.9973	-8.1266		YDR374W-A	-8.9884	-9.4163		YDR350C	-11.632	-11.5815
YDR382W	-7.6635	-8.048		YDR375C	-10.3478	-10.3239		YDR351W	-10.0929	-9.9211
YDR383C	-10.4128	-10.2984		YDR376W	-9.6054	-9.8461		YDR352W	-9.8804	-9.7584
YDR384C	-8.7067	-8.7188		YDR377W	-8.0985	-8.3001		YDR353W	-8.6877	-8.5517
YDR386W	-10.2714	-10.1393		YDR378C	-8.7266	-9.0835		YDR354W	-9.4204	-9.2169
YDR387C	-10.4358	-10.7412		YDR379C-A	-9.4484	-9.6254		YDR356W	-9.9857	-9.9614
YDR388W	-8.0874	-8.2027		YDR379W	-9.3273	-9.234		YDR357C	-10.201	-9.8301
YDR389W	-9.1451	-9.1844		YDR380W	-8.9261	-8.6941		YDR358W	-9.316	-9.1454
YDR390C	-9.3611	-9.4378		YDR381C-A	-9.1941	-9.4972		YDR359C	-10.0923	-10.2793
YDR391C	-9.712	-9.879		YDR381W	-7.9973	-8.1937		YDR361C	-9.68	-9.437
YDR392W	-9.8271	-10.1217		YDR382W	-7.6635	-8.2378		YDR362C	-10.4812	-10.5592
YDR393W	-10.5852	-10.1668		YDR383C	-10.4128	-10.2492		YDR363W	-10.3547	-10.2982
YDR394W	-8.8451	-8.8167		YDR384C	-8.7067	-9.1789		YDR363W-A	-8.9662	-9.0474
YDR395W	-8.5127	-8.3596		YDR386W	-10.2714	-10.1791		YDR364C	-10.8404	-10.5395
YDR397C	-9.567	-9.8844		YDR387C	-10.4358	-11.015		YDR365C	-10.146	-10.0953
YDR398W	-9.4391	-9.294		YDR388W	-8.0874	-8.3921		YDR367W	-10.8105	-10.5138
YDR399W	-9.9896	-9.6791		YDR389W	-9.1451	-9.3765		YDR368W	-8.9343	-8.8885
YDR400W	-9.1215	-9.0417		YDR390C	-9.3611	-9.7769		YDR369C	-10.1199	-9.9611
YDR404C	-9.6059	-9.7112		YDR391C	-9.712	-9.7044		YDR370C	-11.2556	-11.0264
YDR405W	-9.1569	-9.2995		YDR392W	-9.8271	-10.1547		YDR371W	-10.2262	-10.2299
YDR406W	-8.5997	-8.7782		YDR393W	-10.5852	-10.7512		YDR372C	-9.7783	-9.6556
YDR407C	-9.5235	-9.5978		YDR394W	-8.8451	-9.0555		YDR373W	-10.0216	-9.8803
YDR408C	-9.1738	-9.2366		YDR395W	-8.5127	-8.4917		YDR374W-A	-10.0278	-10.1434
YDR410C	-10.1037	-10.3669		YDR397C	-9.567	-9.6288		YDR375C	-10.6254	-10.5399
YDR411C	-9.3465	-9.3544		YDR398W	-9.4391	-9.4401		YDR376W	-10.2787	-10.3315
YDR412W	-9.0948	-9.2163		YDR399W	-9.9896	-9.9878		YDR377W	-8.7072	-8.59
YDR414C	-10.0414	-9.8408		YDR400W	-9.1215	-9.3492		YDR378C	-9.3192	-9.256
YDR415C	-9.2259	-9.1442		YDR404C	-9.6059	-9.9839		YDR379C-A	-10.29	-10.1488
YDR416W	-9.9523	-10.0698		YDR405W	-9.1569	-9.5195		YDR379W	-10.0175	-9.9967
YDR418W	-7.8203	-7.8468		YDR406W	-8.5997	-8.851		YDR380W	-9.7174	-9.5143
YDR419W	-10.1224	-10.3929		YDR407C	-9.5235	-9.6529		YDR381C-A	-10.046	-10.2651
YDR421W	-10.2261	-9.7804		YDR408C	-9.1738	-9.7297		YDR381W	-8.5957	-8.4274
YDR422C	-8.6188	-8.4767		YDR410C	-10.1037	-10.5045		YDR382W	-8.9256	-8.6744
YDR423C	-9.9268	-9.8104		YDR411C	-9.3465	-9.5784		YDR383C	-10.5936	-10.0258
YDR424C	-8.4427	-8.5997		YDR412W	-9.0948	-9.1579		YDR384C	-8.9855	-8.9437
YDR425W	-9.3101	-9.1734		YDR414C	-10.0414	-10.6647		YDR386W	-10.7738	-10.4361
YDR427W	-8.8691	-8.8563		YDR415C	-9.2259	-9.2092		YDR387C	-11.3007	-11.1177
YDR428C	-9.9419	-9.5751		YDR416W	-9.9523	-9.9126		YDR388W	-9.0856	-9.2182
YDR429C	-8.1506	-8.3078		YDR418W	-7.8203	-8.1821		YDR389W	-9.3094	-9.5728
YDR430C	-8.8578	-8.6699		YDR419W	-10.1224	-9.9791		YDR390C	-10.286	-10.1262
YDR432W	-6.5504	-6.6635		YDR421W	-10.2261	-9.9574		YDR391C	-10.1383	-9.8408
YDR433W	-6.814	-7.0383		YDR422C	-8.6188	-8.7446		YDR392W	-10.3226	-10.293
YDR434W	-9.5134	-9.1895		YDR423C	-9.9268	-9.7681		YDR393W	-11.2366	-11.2092
YDR435C	-10.2143	-10.1865		YDR424C	-8.4427	-8.8753		YDR394W	-9.3145	-9.1604
YDR436W	-9.047	-9.1535		YDR425W	-9.3101	-9.214		YDR395W	-9.2692	-8.8542
YDR439W	-10.1305	-9.7882		YDR427W	-8.8691	-8.8705		YDR397C	-9.9513	-9.8147
YDR440W	-9.8719	-9.7556		YDR428C	-9.9419	-9.9232		YDR398W	-9.6524	-9.4469
YDR441C	-9.439	-9.5225		YDR429C	-8.1506	-8.5394		YDR399W	-9.7727	-9.4791
YDR444W	-10.93	-10.8553		YDR430C	-8.8578	-8.9936		YDR400W	-9.6789	-9.5888
YDR447C	-8.511	-8.7706		YDR432W	-6.5504	-7.1116		YDR404C	-10.3257	-10.3392
YDR448W	-9.6757	-9.7606		YDR433W	-6.814	-7.4805		YDR405W	-9.6398	-9.5024
YDR449C	-10.2355	-9.8887		YDR434W	-9.5134	-9.4565		YDR406W	-9.6657	-10.1105
YDR450W	-8.0833	-8.0249		YDR435C	-10.2143	-10.347		YDR407C	-10.4475	-10.2947
YDR451C	-8.8113	-8.7597		YDR436W	-9.047	-9.3913		YDR408C	-9.5077	-9.1052
YDR452W	-9.5834	-9.5958		YDR437W	-8.5976	-8.8538		YDR409W	-9.7422	-9.9622
YDR453C	-9.6882	-9.6214		YDR439W	-10.1305	-10.3641		YDR410C	-10.3829	-10.363
YDR454C	-8.5471	-8.714		YDR440W	-9.8719	-9.8372		YDR411C	-9.5713	-9.4948
YDR456W	-8.7198	-8.6867		YDR441C	-9.439	-9.5722		YDR412W	-9.6521	-9.6815
YDR457W	-8.6577	-8.3549		YDR443C	-9.0959	-8.9207		YDR414C	-10.2797	-10.3543
YDR458C	-9.3503	-9.3687		YDR444W	-10.93	-10.7519		YDR415C	-9.5686	-9.3349
YDR459C	-11.4473	-11.6007		YDR447C	-8.511	-9.1594		YDR416W	-10.5436	-10.6961
YDR460W	-9.3464	-9.3071		YDR448W	-9.6757	-10.0193		YDR418W	-8.4455	-8.591
YDR461C-A	-9.1592	-9.5766		YDR449C	-10.2355	-10.2068		YDR419W	-10.8985	-10.7951
YDR461W	-7.6096	-7.8567		YDR450W	-8.0833	-8.6267		YDR420W	-10.3623	-10.4145
YDR462W	-8.1962	-8.8259		YDR451C	-8.8113	-9.1249		YDR421W	-10.5765	-10.6532
YDR463W	-8.596	-8.3749		YDR452W	-9.5834	-9.7332		YDR422C	-9.3982	-9.3794
YDR464W	-9.1758	-9.145		YDR453C	-9.6882	-9.6223		YDR423C	-10.4215	-10.7256
YDR465C	-9.3212	-9.376		YDR454C	-8.5471	-8.9803		YDR424C	-9.1183	-9.0197
YDR466W	-9.402	-9.474		YDR456W	-8.7198	-9.2617		YDR425W	-10.0246	-9.9582
YDR468C	-8.9283	-9.2681		YDR457W	-8.6577	-8.3082		YDR427W	-9.704	-9.4342
YDR469W	-9.2881	-9.704		YDR458C	-9.3503	-9.608		YDR428C	-10.2559	-10.7969
YDR470C	-9.3939	-9.2931		YDR459C	-11.4473	-11.8366		YDR429C	-9.0315	-8.8443
YDR471W	-8.353	-8.3053		YDR460W	-9.3464	-9.8668		YDR430C	-9.6156	-9.3985
YDR472W	-9.6178	-9.701		YDR461C-A	-9.1592	-9.6121		YDR432W	-7.9181	-7.6782
YDR473C	-9.7033	-9.5623		YDR461W	-7.6096	-8.2303		YDR433W	-7.9685	-7.972
YDR475C	-9.8728	-9.9974		YDR462W	-8.1962	-8.8483		YDR434W	-9.8415	-9.6243
YDR476C	-8.6225	-8.7433		YDR463W	-8.596	-8.7229		YDR435C	-10.3816	-10.2421
YDR477W	-8.3541	-8.3537		YDR464W	-9.1758	-9.3621		YDR436W	-10.1238	-10.1607
YDR478W	-10.0071	-9.6706		YDR465C	-9.3212	-9.3645		YDR437W	-9.2881	-8.7409
YDR479C	-10.14	-10.0543		YDR466W	-9.402	-9.5103		YDR438W	-13.7111	-14.4848
YDR480W	-9.4074	-9.4399		YDR468C	-8.9283	-9.1986		YDR439W	-10.7719	-10.2274
YDR481C	-9.2194	-9.2646		YDR469W	-9.2881	-9.7724		YDR440W	-10.1178	-10.3978
YDR482C	-9.8152	-10.0176		YDR470C	-9.3939	-9.131		YDR441C	-10.2238	-10.1272
YDR483W	-8.4509	-8.4908		YDR471W	-8.353	-8.632		YDR443C	-9.6119	-9.8022
YDR484W	-9.9826	-9.7208		YDR472W	-9.6178	-9.8615		YDR444W	-11.2294	-11.0483
YDR485C	-9.5704	-9.5558		YDR473C	-9.7033	-9.7592		YDR447C	-7.8018	-8.3333
YDR486C	-8.5088	-8.5701		YDR475C	-9.8728	-10.0574		YDR448W	-10.1001	-9.8601
YDR487C	-8.8729	-9.0459		YDR476C	-8.6225	-9.4955		YDR449C	-10.0592	-9.853
YDR488C	-9.275	-9.4527		YDR477W	-8.3541	-8.5512		YDR450W	-7.8109	-8.3712
YDR489W	-9.0395	-9.1182		YDR478W	-10.0071	-9.9488		YDR451C	-9.2707	-8.7883
YDR490C	-9.0596	-9.0729		YDR479C	-10.14	-10.1362		YDR452W	-10.4404	-10.5045
YDR492W	-8.7505	-8.7278		YDR480W	-9.4074	-9.7897		YDR453C	-10.6873	-10.3909
YDR493W	-8.9404	-9.0245		YDR481C	-9.2194	-9.3232		YDR454C	-9.3799	-9.3871
YDR494W	-9.1182	-9.0422		YDR482C	-9.8152	-10.3716		YDR456W	-9.8477	-9.651
YDR495C	-9.6575	-9.6292		YDR483W	-8.4509	-8.8654		YDR457W	-9.505	-9.2594
YDR496C	-8.725	-8.4623		YDR484W	-9.9826	-9.9176		YDR458C	-10.1343	-10.0364
YDR497C	-8.8621	-8.9201		YDR485C	-9.5704	-9.6785		YDR459C	-12.2193	-11.7976
YDR498C	-9.8232	-9.7135		YDR486C	-8.5088	-8.4726		YDR460W	-9.9085	-9.7802
YDR499W	-10.2478	-10.4444		YDR487C	-8.8729	-9.3619		YDR461C-A	-9.6865	-9.3631
YDR500C	-8.4819	-8.7573		YDR488C	-9.275	-9.6016		YDR461W	-9.257	-9.1089
YDR502C	-7.7103	-7.7912		YDR489W	-9.0395	-9.3283		YDR462W	-9.0781	-8.4247
YDR503C	-9.929	-10.1686		YDR490C	-9.0596	-9.3652		YDR463W	-8.9661	-8.5807
YDR504C	-12.4288	-13.5428		YDR492W	-8.7505	-9.3375		YDR464W	-9.9365	-9.794
YDR505C	-8.0939	-7.9345		YDR493W	-8.9404	-9.3616		YDR465C	-9.7746	-9.4542
YDR506C	-8.8525	-8.744		YDR494W	-9.1182	-9.233		YDR466W	-10.1548	-10.1758
YDR507C	-8.5688	-8.5976		YDR495C	-9.6575	-9.294		YDR468C	-9.8493	-9.8675
YDR508C	-8.4435	-8.5194		YDR496C	-8.725	-8.5034		YDR469W	-9.9095	-9.9827
YDR510W	-8.1551	-8.4316		YDR497C	-8.8621	-9.1986		YDR470C	-9.7784	-9.6676
YDR511W	-9.0403	-8.8693		YDR498C	-9.8232	-9.8951		YDR471W	-8.5891	-8.9536
YDR512C	-8.2048	-8.42		YDR499W	-10.2478	-9.9805		YDR472W	-10.2888	-10.0484
YDR513W	-8.0162	-8.2597		YDR500C	-8.4819	-9.0246		YDR473C	-9.9577	-9.8552
YDR514C	-9.4992	-9.6996		YDR501W	-9.0012	-8.6856		YDR475C	-10.806	-10.4866
YDR515W	-8.692	-8.8393		YDR502C	-7.7103	-7.933		YDR476C	-8.933	-9.3728
YDR516C	-8.4048	-8.7844		YDR503C	-9.929	-10.2744		YDR477W	-9.034	-8.9462
YDR517W	-9.2039	-9.5892		YDR505C	-8.0939	-8.2363		YDR478W	-10.3911	-9.8972
YDR518W	-8.1208	-8.1555		YDR506C	-8.8525	-8.8705		YDR479C	-10.7163	-10.6359
YDR519W	-8.7227	-8.9122		YDR507C	-8.5688	-8.5993		YDR480W	-9.9049	-10.2283
YDR520C	-9.8697	-9.6157		YDR508C	-8.4435	-8.7962		YDR481C	-9.5602	-9.3879
YDR524C	-9.4408	-9.6169		YDR510W	-8.1551	-8.6019		YDR482C	-10.0199	-9.7746
YDR524C-B	-6.4756	-6.9514		YDR511W	-9.0403	-9.5294		YDR483W	-9.4901	-9.5055
YDR525W-A	-6.2687	-6.7779		YDR512C	-8.2048	-8.8546		YDR484W	-10.4071	-10.2717
YDR527W	-9.7053	-9.5106		YDR513W	-8.0162	-8.4821		YDR485C	-10.3927	-10.0792
YDR528W	-9.4471	-9.5358		YDR514C	-9.4992	-10.0074		YDR486C	-9.1293	-9.0554
YDR529C	-8.5187	-8.6371		YDR515W	-8.692	-9.0385		YDR487C	-9.5202	-9.3052
YDR530C	-9.3803	-9.8313		YDR516C	-8.4048	-8.8889		YDR488C	-9.9907	-10.044
YDR531W	-10.016	-9.9847		YDR517W	-9.2039	-9.7739		YDR489W	-10.0084	-9.9224
YDR532C	-10.4695	-10.4522		YDR518W	-8.1208	-8.4146		YDR490C	-9.8441	-9.8959
YDR533C	-8.8739	-9.0299		YDR519W	-8.7227	-8.9113		YDR492W	-9.4949	-9.4509
YDR538W	-9.413	-9.8003		YDR520C	-9.8697	-10.1109		YDR493W	-9.4701	-9.7654
YDR539W	-8.9636	-9.0692		YDR524C	-9.4408	-9.3596		YDR494W	-10.0003	-9.8394
YDR540C	-10.6644	-10.6834		YDR524C-A	-10.0809	-8.9517		YDR495C	-10.4187	-10.3505
YDR541C	-10.6248	-10.6784		YDR524C-B	-6.4756	-7.2373		YDR496C	-9.2314	-8.9222
YEL001C	-8.6884	-8.8691		YDR525W-A	-6.2687	-7.4376		YDR497C	-9.6893	-9.8359
YEL002C	-8.1138	-8.2531		YDR527W	-9.7053	-9.6762		YDR498C	-10.2903	-10.2202
YEL003W	-8.8155	-9.176		YDR528W	-9.4471	-9.731		YDR499W	-10.999	-10.9717
YEL004W	-9.5544	-9.6937		YDR529C	-8.5187	-8.8023		YDR500C	-8.67	-9.2975
YEL005C	-10.2492	-10.3331		YDR530C	-9.3803	-9.6771		YDR501W	-9.7013	-9.4559
YEL006W	-10.2305	-10.7185		YDR531W	-10.016	-9.9751		YDR502C	-8.2355	-8.3123
YEL007W	-8.268	-8.482		YDR532C	-10.4695	-9.9697		YDR503C	-10.0303	-10.1068
YEL009C	-10.7285	-10.919		YDR533C	-8.8739	-9.3871		YDR505C	-8.9646	-9.0357
YEL011W	-8.6498	-8.8711		YDR538W	-9.413	-10.2509		YDR506C	-9.6282	-9.6992
YEL012W	-9.2033	-9.2896		YDR539W	-8.9636	-9.2463		YDR507C	-9.1724	-9.0599
YEL013W	-8.4587	-8.357		YDR540C	-10.6644	-10.7379		YDR508C	-8.9908	-8.7731
YEL015W	-9.4598	-9.1782		YDR541C	-10.6248	-11.0954		YDR510W	-8.971	-8.8181
YEL016C	-11.2864	-10.9182		YEL001C	-8.6884	-8.7545		YDR511W	-9.9219	-9.9642
YEL017C-A	-6.6996	-6.7294		YEL002C	-8.1138	-8.5388		YDR512C	-9.4112	-9.1406
YEL017W	-9.1521	-9.0393		YEL003W	-8.8155	-9.0724		YDR513W	-9.0501	-9.1551
YEL018W	-9.9586	-10.0149		YEL004W	-9.5544	-9.3109		YDR514C	-9.869	-9.5929
YEL020C	-10.0433	-9.9876		YEL005C	-10.2492	-10.3873		YDR515W	-9.5302	-9.7678
YEL020W-A	-8.3131	-8.3076		YEL006W	-10.2305	-10.6708		YDR516C	-8.9695	-9.2079
YEL021W	-8.9572	-9.0894		YEL007W	-8.268	-8.5172		YDR517W	-9.6781	-9.5685
YEL022W	-9.1701	-8.9364		YEL009C	-10.7285	-11.9102		YDR518W	-8.9768	-9.3283
YEL023C	-13.8377	-13.8733		YEL011W	-8.6498	-8.8981		YDR519W	-9.2239	-8.68
YEL024W	-7.5099	-7.878		YEL012W	-9.2033	-9.4147		YDR520C	-10.6754	-10.4317
YEL025C	-10.6665	-10.76		YEL013W	-8.4587	-8.5444		YDR524C	-10.4713	-10.2225
YEL026W	-7.9556	-8.0304		YEL015W	-9.4598	-9.5509		YDR524C-B	-7.9113	-7.6468
YEL027W	-8.4034	-8.6842		YEL016C	-11.2864	-10.8211		YDR525W-A	-8.0127	-7.8857
YEL029C	-10.4163	-10.1704		YEL017C-A	-6.6996	-7.0397		YDR527W	-10.1743	-9.9317
YEL030W	-11.6732	-12.1757		YEL017W	-9.1521	-9.4752		YDR528W	-9.9749	-10.0933
YEL031W	-7.9967	-8.0116		YEL018W	-9.9586	-10.5303		YDR529C	-9.4586	-9.0737
YEL032W	-8.7172	-8.611		YEL020C	-10.0433	-10.1612		YDR530C	-10.1402	-10.5681
YEL033W	-14.9131	-14.9398		YEL020W-A	-8.3131	-8.8732		YDR531W	-10.1097	-9.9172
YEL034W	-6.6065	-6.8599		YEL021W	-8.9572	-9.2732		YDR532C	-10.7378	-10.6017
YEL036C	-9.6273	-9.4788		YEL022W	-9.1701	-8.8928		YDR533C	-10.1118	-10.7072
YEL037C	-7.842	-7.9489		YEL023C	-13.8377	-13.6242		YDR534C	-8.295	-8.2979
YEL038W	-9.2823	-9.1634		YEL024W	-7.5099	-8.3256		YDR538W	-10.2688	-10.4686
YEL039C	-8.4238	-8.827		YEL025C	-10.6665	-10.5003		YDR539W	-9.8863	-9.799
YEL040W	-8.1737	-8.2517		YEL026W	-7.9556	-8.3552		YDR540C	-10.4348	-11.2261
YEL041W	-10.3403	-9.4896		YEL027W	-8.4034	-8.9629		YDR541C	-11.4068	-10.97
YEL042W	-8.507	-8.3906		YEL029C	-10.4163	-10.26		YEL001C	-9.3941	-9.431
YEL043W	-9.4781	-9.216		YEL030W	-11.6732	-11.8944		YEL002C	-9.047	-8.9316
YEL044W	-9.0077	-9.2479		YEL031W	-7.9967	-8.254		YEL003W	-9.5068	-9.0335
YEL046C	-7.4738	-7.6142		YEL032W	-8.7172	-8.942		YEL004W	-10.0892	-10.1212
YEL047C	-7.9091	-8.0615		YEL033W	-14.9131	-14.6391		YEL005C	-11.5799	-11.9222
YEL048C	-10.3767	-10.6191		YEL034W	-6.6065	-7.3766		YEL006W	-11.2221	-10.6194
YEL050C	-9.1358	-9.2896		YEL036C	-9.6273	-9.883		YEL007W	-8.9183	-9.1876
YEL051W	-8.8	-9.0261		YEL037C	-7.842	-8.1798		YEL009C	-11.4187	-11.3806
YEL052W	-9.5559	-9.6232		YEL038W	-9.2823	-9.4243		YEL011W	-10.2514	-9.8697
YEL053C	-9.8771	-10.0183		YEL039C	-8.4238	-8.9008		YEL012W	-10.2529	-10.1333
YEL054C	-7.8692	-7.7421		YEL040W	-8.1737	-8.7875		YEL013W	-9.1469	-8.7967
YEL055C	-8.9293	-8.7897		YEL041W	-10.3403	-9.8384		YEL015W	-9.9771	-10.0061
YEL056W	-9.7845	-9.5386		YEL042W	-8.507	-8.8591		YEL016C	-11.2174	-11.912
YEL058W	-8.7441	-8.7501		YEL043W	-9.4781	-9.2533		YEL017C-A	-8.2947	-8.4199
YEL059C-A	-8.5869	-9.0948		YEL044W	-9.0077	-9.1931		YEL017W	-9.8205	-9.4623
YEL060C	-6.3668	-6.4973		YEL046C	-7.4738	-7.949		YEL018W	-10.2221	-10.2482
YEL061C	-9.4972	-9.4706		YEL047C	-7.9091	-8.1917		YEL020C	-10.7641	-10.7043
YEL062W	-9.6668	-9.6782		YEL048C	-10.3767	-9.9632		YEL020W-A	-9.101	-8.5292
YEL063C	-8.3908	-8.5322		YEL050C	-9.1358	-9.5066		YEL022W	-9.6973	-9.7059
YEL064C	-9.6769	-9.5609		YEL051W	-8.8	-9.2438		YEL023C	-13.448	-14.5451
YEL065W	-9.2034	-9.1075		YEL052W	-9.5559	-9.8235		YEL024W	-8.5499	-8.4182
YEL066W	-8.877	-9.0822		YEL053C	-9.8771	-10.0294		YEL025C	-11.3992	-11.2929
YEL068C	-9.2039	-9.8826		YEL054C	-7.8692	-8.0831		YEL026W	-9.1189	-8.7811
YEL071W	-8.2593	-8.1193		YEL055C	-8.9293	-8.8827		YEL027W	-9.6037	-9.3412
YEL072W	-12.0583	-11.6563		YEL056W	-9.7845	-9.8177		YEL029C	-10.367	-10.7308
YEL073C	-9.5626	-9.6929		YEL058W	-8.7441	-9.0924		YEL030W	-11.8202	-11.6371
YER001W	-8.8804	-8.8353		YEL059C-A	-8.5869	-9.6252		YEL031W	-8.8333	-8.8252
YER002W	-8.8744	-9.1806		YEL060C	-6.3668	-6.9427		YEL032W	-9.5071	-9.3563
YER003C	-7.6464	-7.6744		YEL061C	-9.4972	-9.3809		YEL033W	-15.1397	-15.5664
YER004W	-8.7674	-9.139		YEL062W	-9.6668	-9.7815		YEL034W	-7.6961	-7.6698
YER005W	-10.0526	-10.223		YEL063C	-8.3908	-8.6096		YEL036C	-9.9203	-9.5004
YER006W	-8.3081	-8.4817		YEL064C	-9.6769	-9.7363		YEL037C	-8.6806	-8.2445
YER007C-A	-8.4519	-8.5991		YEL065W	-9.2034	-9.3391		YEL038W	-9.8494	-9.7115
YER007W	-10.3537	-10.1084		YEL066W	-8.877	-9.1691		YEL040W	-9.0729	-8.9897
YER008C	-8.8449	-8.7191		YEL068C	-9.2039	-10.1307		YEL042W	-9.3561	-8.9783
YER009W	-8.2169	-8.3573		YEL071W	-8.2593	-8.4646		YEL043W	-9.9111	-10.0854
YER010C	-9.5984	-9.3809		YEL072W	-12.0583	-12.5361		YEL044W	-9.6765	-9.6171
YER012W	-9.3025	-9.4842		YEL073C	-9.5626	-9.8902		YEL046C	-8.0778	-8.0933
YER013W	-9.3223	-9.3232		YER001W	-8.8804	-8.8408		YEL047C	-8.7864	-8.5023
YER014W	-9.418	-9.6593		YER002W	-8.8744	-9.2444		YEL048C	-10.5663	-10.2648
YER016W	-9.5118	-9.6537		YER003C	-7.6464	-7.8863		YEL050C	-9.8391	-9.6041
YER017C	-9.4717	-9.4506		YER004W	-8.7674	-9.3495		YEL051W	-9.6505	-9.5148
YER018C	-9.7004	-9.828		YER005W	-10.0526	-10.2634		YEL052W	-10.1319	-10.1535
YER019C-A	-8.9817	-9.0173		YER006W	-8.3081	-8.5722		YEL053C	-10.5159	-10.4645
YER019W	-9.5387	-9.7249		YER007C-A	-8.4519	-8.7569		YEL054C	-8.2799	-8.3312
YER020W	-9.7899	-9.7732		YER007W	-10.3537	-10.2955		YEL055C	-9.5647	-9.2904
YER021W	-9.0627	-9.0057		YER008C	-8.8449	-9.0305		YEL056W	-10.3712	-10.3945
YER022W	-9.2633	-9.1584		YER009W	-8.2169	-8.5863		YEL058W	-9.361	-9.0007
YER023W	-8.3995	-8.7742		YER010C	-9.5984	-9.6957		YEL059C-A	-9.2099	-9.7594
YER024W	-10.0099	-9.9802		YER012W	-9.3025	-9.5749		YEL060C	-7.9562	-7.5973
YER025W	-7.8792	-7.7487		YER013W	-9.3223	-9.2197		YEL061C	-10.0981	-10.163
YER026C	-8.7789	-8.8444		YER014W	-9.418	-9.6913		YEL062W	-10.2726	-10.2496
YER027C	-8.4558	-8.3349		YER016W	-9.5118	-9.701		YEL063C	-9.0043	-9.0089
YER028C	-9.3995	-9.8448		YER017C	-9.4717	-9.6553		YEL064C	-10.7932	-10.1424
YER029C	-9.655	-10.0796		YER018C	-9.7004	-10.514		YEL065W	-9.3566	-8.935
YER030W	-8.2785	-8.5806		YER019C-A	-8.9817	-9.4185		YEL066W	-9.8573	-9.2297
YER031C	-9.2581	-9.4781		YER019W	-9.5387	-9.8166		YEL068C	-10.2379	-9.7003
YER032W	-8.4146	-8.309		YER020W	-9.7899	-9.5631		YEL071W	-9.1146	-8.64
YER034W	-8.7959	-8.8447		YER021W	-9.0627	-9.0879		YEL072W	-12.7296	-12.2147
YER035W	-8.4203	-8.4802		YER022W	-9.2633	-9.1558		YER001W	-9.5791	-9.1558
YER036C	-8.3867	-8.3222		YER023W	-8.3995	-8.8983		YER002W	-9.3514	-9.4065
YER038C	-10.0556	-10.3552		YER024W	-10.0099	-10.1511		YER003C	-8.9064	-8.5959
YER039C-A	-7.8754	-9.5833		YER025W	-7.8792	-8.0878		YER004W	-9.1156	-8.8317
YER040W	-8.8999	-8.8791		YER026C	-8.7789	-9.1146		YER005W	-10.8511	-10.7137
YER041W	-11.4356	-11.4113		YER027C	-8.4558	-8.6032		YER006W	-9.2535	-8.9791
YER042W	-9.03	-8.7709		YER028C	-9.3995	-10.6224		YER007C-A	-9.3304	-9.222
YER043C	-7.4281	-7.6021		YER029C	-9.655	-10.3548		YER007W	-10.9779	-11.0597
YER044C	-8.3933	-8.7493		YER030W	-8.2785	-8.6549		YER008C	-9.6034	-9.8586
YER045C	-9.5285	-8.8126		YER031C	-9.2581	-9.3632		YER009W	-9.0924	-9.054
YER046W	-9.9754	-10.0206		YER032W	-8.4146	-8.7246		YER010C	-10.1145	-10.168
YER047C	-9.3825	-9.3804		YER033C	-8.8088	-8.812		YER011W	-7.8378	-8.0485
YER048C	-8.4129	-8.5265		YER034W	-8.7959	-9.1346		YER012W	-9.6516	-9.873
YER048W-A	-8.6618	-8.7305		YER035W	-8.4203	-8.9423		YER013W	-9.9856	-9.9082
YER049W	-9.0574	-8.8107		YER036C	-8.3867	-8.6452		YER014W	-10.0408	-10.0172
YER050C	-8.6328	-8.7378		YER037W	-10.2789	-11.0591		YER015W	-10.6285	-10.5153
YER051W	-10.4993	-10.1988		YER038C	-10.0556	-9.4335		YER016W	-9.9762	-9.8562
YER052C	-7.922	-7.6909		YER039C-A	-7.8754	-9.2308		YER017C	-10.0283	-9.9376
YER053C	-9.8008	-9.7883		YER040W	-8.8999	-8.8837		YER018C	-10.0386	-9.0118
YER053C-A	-8.8159	-9.1423		YER041W	-11.4356	-11.2514		YER019C-A	-9.335	-9.3191
YER055C	-9.4277	-9.5142		YER042W	-9.03	-9.0329		YER019W	-9.7971	-9.415
YER056C	-9.363	-9.2079		YER043C	-7.4281	-7.8803		YER020W	-10.1529	-10.0279
YER056C-A	-8.0209	-8.1789		YER044C	-8.3933	-9.0571		YER021W	-9.5928	-9.4075
YER057C	-8.0221	-8.0957		YER045C	-9.5285	-9.0535		YER022W	-9.873	-9.3704
YER058W	-9.1404	-9.554		YER046W	-9.9754	-10.1617		YER023W	-9.1114	-8.8037
YER059W	-9.2731	-9.3215		YER047C	-9.3825	-9.5909		YER024W	-12.0053	-11.8765
YER060W	-9.425	-9.5544		YER048C	-8.4129	-8.5536		YER025W	-8.4278	-8.2291
YER061C	-9.4169	-9.3996		YER048W-A	-8.6618	-9.0476		YER026C	-9.5829	-9.2063
YER062C	-8.2375	-8.3985		YER049W	-9.0574	-9.1764		YER027C	-8.9045	-8.623
YER063W	-8.6456	-8.7917		YER050C	-8.6328	-8.7132		YER028C	-10.6484	-10.7974
YER064C	-8.8939	-8.7882		YER051W	-10.4993	-10.4948		YER029C	-9.7155	-9.6193
YER065C	-10.8211	-11.2464		YER052C	-7.922	-8.2229		YER030W	-9.2419	-9.3634
YER067W	-8.6406	-8.9757		YER053C	-9.8008	-10.2392		YER031C	-9.966	-9.7653
YER068W	-8.1191	-8.0751		YER053C-A	-8.8159	-8.2734		YER032W	-9.3514	-9.4436
YER069W	-8.9873	-8.8831		YER054C	-9.8693	-9.725		YER034W	-9.5039	-8.6992
YER070W	-8.2719	-8.2179		YER055C	-9.4277	-9.754		YER035W	-9.1187	-9.0776
YER071C	-8.7089	-8.9168		YER056C	-9.363	-9.3897		YER036C	-9.0018	-8.7153
YER072W	-8.2577	-8.5367		YER056C-A	-8.0209	-8.4571		YER037W	-10.2809	-9.5667
YER073W	-9.2096	-9.2702		YER057C	-8.0221	-8.4679		YER038C	-10.8753	-10.416
YER074W	-8.5424	-8.7296		YER058W	-9.1404	-9.4785		YER039C	-13.0185	-13.018
YER074W-A	-8.6017	-9.025		YER059W	-9.2731	-9.6424		YER040W	-9.8066	-9.6086
YER075C	-9.1217	-9.0386		YER060W	-9.425	-9.857		YER041W	-11.9782	-11.952
YER076C	-10.793	-10.6127		YER061C	-9.4169	-9.9571		YER042W	-9.2448	-9.1799
YER077C	-9.8335	-10.0919		YER062C	-8.2375	-8.5744		YER043C	-8.1225	-7.9939
YER078C	-9.8753	-9.8853		YER063W	-8.6456	-9.0334		YER044C	-9.4287	-9.7672
YER079W	-8.5924	-8.8528		YER064C	-8.8939	-9.1107		YER045C	-10.0449	-9.9601
YER080W	-8.4813	-8.312		YER065C	-10.8211	-11.6491		YER046W	-10.8202	-10.4261
YER081W	-8.1529	-7.9164		YER067W	-8.6406	-8.8547		YER047C	-10.1038	-10.215
YER082C	-9.5728	-9.5121		YER068W	-8.1191	-8.2642		YER048C	-9.1363	-8.9188
YER083C	-8.6012	-8.42		YER069W	-8.9873	-9.2611		YER048W-A	-9.4901	-9.3167
YER086W	-8.3646	-8.4266		YER070W	-8.2719	-8.16		YER049W	-9.5177	-9.1414
YER087C-B	-7.9646	-8.3625		YER071C	-8.7089	-8.9986		YER050C	-8.9744	-8.98
YER087W	-9.5966	-9.7188		YER072W	-8.2577	-8.8266		YER051W	-10.7254	-10.5092
YER088C	-8.2385	-8.2846		YER073W	-9.2096	-9.4532		YER052C	-8.7333	-8.7327
YER089C	-8.3527	-8.3245		YER074W	-8.5424	-9.2319		YER053C	-10.6908	-10.7317
YER090W	-8.1449	-8.2216		YER074W-A	-8.6017	-9.0854		YER053C-A	-10.0135	-10.8997
YER091C	-6.1658	-6.3476		YER075C	-9.1217	-9.3236		YER055C	-9.7941	-9.536
YER092W	-9.0508	-9.4327		YER076C	-10.793	-10.6936		YER056C	-9.4246	-8.9813
YER093C	-9.7768	-9.6164		YER077C	-9.8335	-9.7819		YER056C-A	-8.0546	-8.0699
YER093C-A	-9.5572	-9.556		YER078C	-9.8753	-9.9137		YER057C	-9.099	-8.9292
YER094C	-8.9703	-9.1447		YER079W	-8.5924	-8.4412		YER058W	-10.0249	-9.701
YER095W	-9.04	-9.0186		YER080W	-8.4813	-8.7412		YER059W	-10.0988	-9.8479
YER098W	-9.9186	-9.8936		YER081W	-8.1529	-8.5109		YER060W	-10.402	-10.2751
YER099C	-9.5462	-9.5656		YER082C	-9.5728	-9.6569		YER061C	-10.3657	-10.0539
YER100W	-8.6973	-8.9256		YER083C	-8.6012	-9.115		YER062C	-8.8881	-8.6315
YER101C	-8.9171	-9.161		YER086W	-8.3646	-8.9127		YER063W	-9.179	-9.1849
YER103W	-8.8128	-8.7615		YER087C-B	-7.9646	-8.7324		YER064C	-9.2292	-9.0697
YER104W	-9.2325	-9.512		YER087W	-9.5966	-9.5683		YER065C	-11.8857	-11.1338
YER105C	-9.0288	-8.9429		YER088C	-8.2385	-8.6917		YER067W	-10.5599	-11.216
YER107C	-9.3178	-9.0845		YER089C	-8.3527	-8.8393		YER068W	-8.8188	-8.765
YER110C	-7.0829	-7.1586		YER090W	-8.1449	-8.4722		YER069W	-9.5307	-9.5903
YER111C	-8.6762	-8.4509		YER091C	-6.1658	-6.555		YER070W	-8.9428	-8.5219
YER112W	-8.0328	-8.2931		YER092W	-9.0508	-9.393		YER071C	-9.5615	-9.4762
YER113C	-9.7982	-9.884		YER093C	-9.7768	-9.8383		YER072W	-8.9569	-8.9441
YER114C	-8.3792	-8.3699		YER093C-A	-9.5572	-9.6282		YER073W	-9.4926	-9.1254
YER115C	-12.4491	-12.0824		YER094C	-8.9703	-9.3748		YER074W	-6.7859	-7.9918
YER116C	-9.4268	-9.7856		YER095W	-9.04	-9.3619		YER074W-A	-9.2226	-8.9059
YER117W	-7.4646	-7.81		YER098W	-9.9186	-9.9171		YER075C	-9.9248	-9.9871
YER118C	-9.2226	-9.3152		YER099C	-9.5462	-9.8919		YER076C	-10.6024	-10.7675
YER119C	-9.1975	-8.91		YER100W	-8.6973	-8.8862		YER077C	-10.6545	-10.4919
YER120W	-7.6727	-7.9018		YER101C	-8.9171	-8.9729		YER078C	-10.4936	-10.1429
YER121W	-10.3439	-9.6187		YER103W	-8.8128	-8.5378		YER079W	-9.4043	-9.4495
YER122C	-8.3522	-8.217		YER104W	-9.2325	-9.3705		YER080W	-9.1152	-8.8767
YER123W	-7.8848	-7.8674		YER105C	-9.0288	-8.9986		YER081W	-10.6102	-10.4054
YER124C	-9.2583	-9.1389		YER107C	-9.3178	-9.3486		YER082C	-9.8091	-9.4431
YER125W	-7.1699	-7.2753		YER110C	-7.0829	-7.2681		YER083C	-9.3994	-9.1159
YER126C	-8.7524	-8.7562		YER111C	-8.6762	-8.6324		YER086W	-9.0502	-8.9898
YER127W	-9.845	-9.7229		YER112W	-8.0328	-8.4762		YER087C-B	-8.8986	-8.5701
YER128W	-9.8402	-9.2196		YER113C	-9.7982	-9.9928		YER087W	-10.2621	-9.9064
YER129W	-9.9028	-9.8175		YER114C	-8.3792	-8.4847		YER088C	-9.1982	-9.2405
YER130C	-9.7727	-9.8646		YER115C	-12.4491	-12.2693		YER089C	-9.2938	-9.2633
YER131W	-7.9699	-7.6833		YER116C	-9.4268	-9.4676		YER090W	-8.995	-8.6466
YER133W	-8.3013	-8.359		YER117W	-7.4646	-8.3622		YER091C	-7.1386	-7.5624
YER134C	-9.5911	-9.5224		YER118C	-9.2226	-9.4684		YER092W	-9.6763	-9.201
YER136W	-8.306	-8.3484		YER119C	-9.1975	-9.6676		YER093C	-10.6395	-10.3482
YER137C	-9.8232	-10.0578		YER120W	-7.6727	-8.1572		YER093C-A	-10.4375	-10.6596
YER139C	-9.5427	-9.2134		YER121W	-10.3439	-9.5421		YER094C	-9.3955	-9.517
YER140W	-10.7504	-10.2622		YER122C	-8.3522	-8.5324		YER095W	-9.6382	-9.2255
YER141W	-8.3799	-8.717		YER123W	-7.8848	-8.5182		YER098W	-10.5564	-10.3815
YER142C	-9.5026	-9.7727		YER124C	-9.2583	-9.0774		YER099C	-9.6423	-9.3912
YER143W	-8.259	-8.6457		YER125W	-7.1699	-7.5361		YER100W	-9.2941	-9.4497
YER144C	-9.5996	-9.846		YER126C	-8.7524	-8.7497		YER101C	-9.7543	-9.5691
YER145C	-9.0439	-9.1073		YER127W	-9.845	-10.1474		YER103W	-9.8549	-9.2893
YER146W	-8.2627	-8.5121		YER128W	-9.8402	-9.3305		YER104W	-10.2542	-9.9334
YER147C	-10.1074	-10.2151		YER129W	-9.9028	-9.9591		YER105C	-9.8245	-9.5865
YER148W	-9.3843	-9.5683		YER130C	-9.7727	-9.8133		YER107C	-9.3974	-9.271
YER149C	-9.9268	-9.7307		YER131W	-7.9699	-8.3689		YER110C	-8.0994	-7.8341
YER150W	-8.9049	-9.0568		YER133W	-8.3013	-8.5856		YER111C	-9.6259	-9.5523
YER151C	-8.6878	-8.6403		YER134C	-9.5911	-9.7015		YER112W	-9.2794	-9.3413
YER152C	-10.1625	-10.1789		YER136W	-8.306	-8.5399		YER113C	-10.2349	-10.3004
YER153C	-10.4854	-10.8198		YER137C	-9.8232	-9.7599		YER114C	-8.9687	-8.9612
YER154W	-8.9829	-9.3333		YER139C	-9.5427	-9.1804		YER115C	-12.5378	-12.7325
YER155C	-8.836	-8.7547		YER140W	-10.7504	-10.2665		YER116C	-10.1507	-10.1534
YER156C	-8.513	-8.5471		YER141W	-8.3799	-9.017		YER117W	-7.3073	-7.3389
YER157W	-9.6707	-9.5185		YER142C	-9.5026	-9.8269		YER118C	-9.9197	-9.6128
YER158C	-8.7006	-8.4572		YER143W	-8.259	-8.7234		YER119C	-9.6608	-9.5122
YER159C	-9.1507	-9.2675		YER144C	-9.5996	-9.8236		YER120W	-8.8106	-8.6894
YER161C	-9.4561	-9.5183		YER145C	-9.0439	-9.2726		YER122C	-9.0142	-9.107
YER162C	-9.5268	-9.618		YER146W	-8.2627	-8.8298		YER123W	-9.2817	-9.1139
YER163C	-10.2727	-10.5365		YER147C	-10.1074	-10.2922		YER124C	-10.1238	-9.5016
YER164W	-8.3657	-8.2189		YER148W	-9.3843	-9.6548		YER125W	-8.1529	-8.3157
YER165W	-6.7099	-6.6463		YER149C	-9.9268	-9.9086		YER126C	-9.086	-8.6581
YER166W	-8.9121	-8.7495		YER150W	-8.9049	-8.6625		YER127W	-10.1285	-9.5891
YER167W	-8.9974	-9.0569		YER151C	-8.6878	-8.8001		YER128W	-10.0892	-10.2287
YER168C	-9.5339	-9.2477		YER152C	-10.1625	-10.2776		YER129W	-10.6869	-10.7221
YER169W	-8.8366	-8.9982		YER153C	-10.4854	-10.4613		YER130C	-10.3284	-9.9551
YER170W	-9.3437	-9.7337		YER154W	-8.9829	-9.4311		YER131W	-8.1589	-8.0033
YER171W	-9.6803	-9.6188		YER155C	-8.836	-8.7204		YER132C	-10.1824	-10.1456
YER172C	-8.4224	-8.566		YER156C	-8.513	-8.7006		YER133W	-9.234	-9.114
YER173W	-10.5488	-10.5363		YER157W	-9.6707	-9.6637		YER134C	-9.9973	-9.8991
YER174C	-9.698	-9.5		YER158C	-8.7006	-8.8931		YER136W	-9.0062	-9.0683
YER175C	-9.3837	-9.0242		YER159C	-9.1507	-9.5555		YER137C	-10.7264	-10.2161
YER176W	-9.3692	-9.1996		YER161C	-9.4561	-9.5657		YER139C	-9.8851	-9.6581
YER177W	-8.3915	-8.3691		YER162C	-9.5268	-9.626		YER140W	-10.8506	-10.8152
YER178W	-8.2533	-8.4647		YER163C	-10.2727	-10.8004		YER141W	-9.4647	-9.5497
YER180C-A	-8.9435	-8.6393		YER164W	-8.3657	-8.3946		YER142C	-10.1427	-10.4557
YER182W	-9.6425	-9.9148		YER165W	-6.7099	-7.2129		YER143W	-9.2312	-9.1311
YER183C	-10.1425	-10.4727		YER166W	-8.9121	-8.9934		YER144C	-10.5367	-10.7368
YER184C	-11.3004	-11.6276		YER167W	-8.9974	-9.0147		YER145C	-9.186	-9.0663
YFL001W	-10.0873	-9.8846		YER168C	-9.5339	-9.2739		YER146W	-8.6592	-7.929
YFL002C	-9.5893	-9.4143		YER169W	-8.8366	-9.1779		YER147C	-10.5251	-10.3344
YFL004W	-8.3699	-8.3368		YER170W	-9.3437	-9.5858		YER148W	-9.7735	-9.8221
YFL005W	-8.2853	-8.53		YER171W	-9.6803	-9.7488		YER149C	-10.0672	-9.7373
YFL007W	-8.8799	-9.0044		YER172C	-8.4224	-8.4803		YER150W	-9.922	-9.8377
YFL008W	-9.1836	-9.1898		YER173W	-10.5488	-10.7329		YER151C	-9.3191	-9.2914
YFL009W	-9.1116	-9.0523		YER174C	-9.698	-9.7841		YER152C	-10.8517	-10.5791
YFL010C	-7.5088	-7.7999		YER175C	-9.3837	-9.2572		YER153C	-10.7735	-10.7673
YFL013C	-9.0785	-9.0638		YER176W	-9.3692	-9.3823		YER154W	-9.7412	-9.8849
YFL014W	-8.0605	-8.1879		YER177W	-8.3915	-8.5993		YER155C	-9.6849	-9.5641
YFL016C	-8.9329	-9.2676		YER178W	-8.2533	-8.8699		YER156C	-9.2277	-8.7202
YFL017C	-9.4516	-9.7434		YER179W	-9.7895	-9.4047		YER157W	-10.394	-9.9857
YFL017W-A	-8.0618	-8.5932		YER180C-A	-8.9435	-9.2251		YER159C	-9.9411	-9.9953
YFL018C	-8.2508	-8.29		YER182W	-9.6425	-9.9471		YER161C	-9.8587	-9.8412
YFL021W	-8.262	-8.5682		YER183C	-10.1425	-10.2517		YER162C	-10.1724	-10.401
YFL022C	-7.285	-7.3206		YER184C	-11.3004	-10.4999		YER163C	-10.438	-10.7501
YFL023W	-9.2969	-9.1311		YFL001W	-10.0873	-10.2491		YER164W	-9.2943	-9.206
YFL024C	-9.1272	-9.0375		YFL002C	-9.5893	-9.5158		YER165W	-7.8792	-7.7969
YFL025C	-8.9376	-8.9059		YFL004W	-8.3699	-8.5094		YER166W	-9.6481	-9.6369
YFL026W	-9.0231	-8.9047		YFL005W	-8.2853	-8.7424		YER167W	-10.0004	-9.7217
YFL027C	-10.8985	-11.1921		YFL007W	-8.8799	-8.8654		YER168C	-9.7916	-9.2626
YFL028C	-9.6939	-9.7907		YFL008W	-9.1836	-9.1829		YER169W	-9.6615	-9.5068
YFL029C	-10.0405	-9.8604		YFL009W	-9.1116	-9.3971		YER170W	-10.1432	-10.0576
YFL030W	-9.9321	-10.4551		YFL010C	-7.5088	-8.0615		YER171W	-10.2209	-10.2033
YFL031W	-10.3527	-10.8073		YFL013C	-9.0785	-9.0524		YER172C	-9.3844	-9.4999
YFL034C-A	-9.1704	-9.0875		YFL014W	-8.0605	-8.3003		YER173W	-11.4733	-11.148
YFL034C-B	-9.3859	-9.2222		YFL016C	-8.9329	-9.3387		YER174C	-9.9435	-9.8627
YFL034W	-9.2425	-9.0596		YFL017C	-9.4516	-9.5969		YER175C	-9.7617	-9.4988
YFL036W	-8.3886	-8.3834		YFL017W-A	-8.0618	-8.8331		YER176W	-9.6145	-9.5625
YFL037W	-8.0412	-8.0883		YFL018C	-8.2508	-8.4318		YER177W	-9.1565	-9.0026
YFL038C	-8.2072	-8.5889		YFL021W	-8.262	-8.6723		YER178W	-9.1452	-8.9092
YFL039C	-6.8718	-6.9228		YFL022C	-7.285	-7.9072		YER180C-A	-9.3727	-9.4818
YFL041W	-8.1989	-8.1623		YFL023W	-9.2969	-8.9275		YER182W	-10.199	-10.3823
YFL042C	-9.1332	-8.9929		YFL024C	-9.1272	-9.0121		YER183C	-10.2769	-10.2704
YFL044C	-8.7416	-8.8175		YFL025C	-8.9376	-9.3141		YER184C	-11.4914	-11.4762
YFL045C	-8.1481	-8.2219		YFL026W	-9.0231	-9.1712		YER186C	-14.6046	-13.6835
YFL046W	-9.848	-9.8117		YFL027C	-10.8985	-10.7353		YER188W	-11.4229	-12.0826
YFL047W	-9.9958	-9.8945		YFL028C	-9.6939	-9.7883		YFL001W	-9.9929	-9.8358
YFL048C	-8.5608	-8.5576		YFL029C	-10.0405	-10.4386		YFL002C	-10.1578	-9.8482
YFL049W	-9.3671	-9.3494		YFL030W	-9.9321	-10.4754		YFL004W	-9.0315	-8.6073
YFL050C	-14.0253	-13.2294		YFL031W	-10.3527	-10.9301		YFL005W	-8.994	-8.714
YFL054C	-10.1341	-10.0544		YFL033C	-8.5279	-8.8483		YFL007W	-9.6948	-9.7643
YFR001W	-9.7275	-9.6136		YFL034C-A	-9.1704	-9.3868		YFL008W	-9.9383	-9.914
YFR002W	-9.0263	-8.8517		YFL034C-B	-9.3859	-9.4312		YFL009W	-9.8788	-9.5504
YFR003C	-8.3901	-8.7827		YFL034W	-9.2425	-9.2633		YFL010C	-8.5211	-8.3225
YFR004W	-8.8759	-8.7356		YFL036W	-8.3886	-8.4212		YFL013C	-9.0753	-8.8623
YFR005C	-10.2356	-10.2687		YFL037W	-8.0412	-8.5731		YFL014W	-8.7904	-7.5755
YFR006W	-8.5263	-8.5898		YFL038C	-8.2072	-8.8203		YFL016C	-9.5051	-9.4597
YFR007W	-9.3928	-9.1859		YFL039C	-6.8718	-7.4239		YFL017C	-10.0274	-10.3242
YFR008W	-8.7143	-9.0787		YFL041W	-8.1989	-8.4541		YFL017W-A	-9.1512	-9.4893
YFR009W	-8.6903	-8.5214		YFL042C	-9.1332	-9.4068		YFL018C	-9.08	-8.9144
YFR009W-A	-8.9878	-8.9634		YFL044C	-8.7416	-8.8679		YFL021W	-9.4584	-9.1532
YFR010W	-8.6335	-8.4908		YFL045C	-8.1481	-8.4858		YFL022C	-8.4243	-8.167
YFR011C	-8.5884	-8.8731		YFL046W	-9.848	-9.9208		YFL023W	-9.358	-9.5408
YFR013W	-9.3075	-9.2597		YFL047W	-9.9958	-10.043		YFL024C	-9.7777	-9.6567
YFR014C	-8.7305	-8.8349		YFL048C	-8.5608	-8.75		YFL025C	-9.8599	-9.9814
YFR015C	-9.0599	-9.1499		YFL049W	-9.3671	-9.4585		YFL026W	-9.5196	-9.3586
YFR016C	-8.6281	-8.6312		YFL050C	-14.0253	-13.3028		YFL027C	-11.3651	-10.9898
YFR017C	-9.3653	-9.3139		YFL054C	-10.1341	-10.5704		YFL028C	-9.7797	-9.9423
YFR018C	-10.2534	-10.3713		YFR001W	-9.7275	-9.4367		YFL029C	-10.3806	-10.1474
YFR019W	-9.2187	-9.2365		YFR002W	-9.0263	-9.0248		YFL030W	-11.713	-11.6194
YFR020W	-11.0163	-10.6469		YFR003C	-8.3901	-8.9497		YFL031W	-12.3369	-12.2873
YFR021W	-9.0568	-9.3507		YFR004W	-8.8759	-9.1719		YFL033C	-9.4037	-9.6497
YFR022W	-9.968	-10.4598		YFR005C	-10.2356	-10.1425		YFL034C-A	-9.409	-8.9865
YFR024C-A	-8.3185	-8.2742		YFR006W	-8.5263	-8.8926		YFL034C-B	-9.628	-9.7724
YFR025C	-9.7382	-9.74		YFR007W	-9.3928	-9.755		YFL034W	-9.9504	-9.9195
YFR027W	-9.7967	-9.8517		YFR008W	-8.7143	-9.1829		YFL036W	-9.2836	-9.4567
YFR028C	-9.5789	-9.3805		YFR009W	-8.6903	-8.7593		YFL037W	-8.7858	-8.7619
YFR030W	-9.3268	-8.8279		YFR009W-A	-8.9878	-8.9671		YFL038C	-9.0567	-8.5678
YFR031C	-10.5229	-10.3289		YFR010W	-8.6335	-8.6414		YFL039C	-8.2517	-8.2958
YFR031C-A	-8.0809	-7.9077		YFR011C	-8.5884	-9.0002		YFL041W	-8.7839	-8.6414
YFR032C-A	-7.5685	-7.79		YFR013W	-9.3075	-9.5089		YFL042C	-9.7965	-9.9434
YFR032C-B	-10.7237	-11.3523		YFR014C	-8.7305	-9.0869		YFL044C	-9.2579	-8.9736
YFR033C	-9.1543	-9.8983		YFR015C	-9.0599	-9.5069		YFL045C	-9.075	-8.8368
YFR034C	-8.9533	-8.9195		YFR016C	-8.6281	-8.841		YFL046W	-10.2906	-9.8229
YFR036W	-8.0891	-8.1508		YFR017C	-9.3653	-9.342		YFL047W	-10.246	-10.161
YFR037C	-8.7689	-8.8626		YFR018C	-10.2534	-10.6714		YFL048C	-9.0172	-8.7938
YFR038W	-9.7391	-9.6232		YFR019W	-9.2187	-9.1247		YFL049W	-9.8235	-9.6567
YFR039C	-9.6568	-9.5956		YFR020W	-11.0163	-11.221		YFL050C	-14.8052	-14.8089
YFR040W	-8.8642	-9.025		YFR021W	-9.0568	-9.3698		YFL054C	-10.8304	-11.3782
YFR041C	-9.1709	-9.1971		YFR022W	-9.968	-10.5431		YFL056C	-12.9187	-13.7322
YFR042W	-10.0602	-9.6847		YFR024C-A	-8.3185	-8.5007		YFR001W	-10.0542	-9.8874
YFR043C	-9.4732	-9.3698		YFR025C	-9.7382	-9.8278		YFR002W	-9.7875	-9.1582
YFR044C	-7.7452	-7.9454		YFR027W	-9.7967	-9.6105		YFR003C	-9.1242	-8.8847
YFR045W	-9.5978	-9.2067		YFR028C	-9.5789	-9.7471		YFR004W	-9.4071	-9.1269
YFR046C	-9.8459	-9.8459		YFR030W	-9.3268	-9.3419		YFR005C	-10.5295	-10.2963
YFR047C	-9.2287	-9.5453		YFR031C	-10.5229	-10.3393		YFR006W	-9.2751	-9.3
YFR048W	-9.7203	-9.6574		YFR031C-A	-8.0809	-8.7123		YFR007W	-10.0149	-9.9428
YFR049W	-8.5182	-8.4741		YFR032C-A	-7.5685	-8.1006		YFR008W	-9.9432	-9.7776
YFR050C	-8.89	-8.9259		YFR032C-B	-10.7237	-11.2334		YFR009W	-9.3122	-9.0775
YFR051C	-8.2884	-8.2507		YFR033C	-9.1543	-10.0372		YFR009W-A	-9.6175	-9.7458
YFR052C-A	-9.2884	-9.4012		YFR034C	-8.9533	-9.1926		YFR010W	-9.141	-8.8817
YFR052W	-9.0336	-8.8616		YFR034W-A	-8.5561	-9.678		YFR011C	-9.4127	-8.9668
YFR053C	-7.0169	-7.3302		YFR036W	-8.0891	-8.4856		YFR013W	-9.8297	-9.8807
YFR055W	-9.7517	-10.0478		YFR037C	-8.7689	-9.0972		YFR014C	-10.2309	-10.2637
YGL001C	-8.6797	-8.8686		YFR038W	-9.7391	-9.6821		YFR015C	-9.8191	-10.4036
YGL002W	-10.3327	-10.2145		YFR039C	-9.6568	-9.7766		YFR016C	-9.4717	-9.4079
YGL003C	-9.6844	-9.872		YFR040W	-8.8642	-8.9715		YFR017C	-10.2434	-10.0382
YGL004C	-9.6373	-9.742		YFR041C	-9.1709	-9.3024		YFR018C	-10.4875	-10.4959
YGL005C	-10.4441	-9.8643		YFR042W	-10.0602	-10.1115		YFR019W	-10.112	-10.2089
YGL006W	-9.3805	-9.4489		YFR043C	-9.4732	-9.6742		YFR020W	-11.5487	-11.6948
YGL008C	-6.3428	-6.4047		YFR044C	-7.7452	-8.1819		YFR021W	-9.7581	-9.7959
YGL009C	-7.7351	-7.6659		YFR045W	-9.5978	-9.8496		YFR022W	-11.3292	-12.3712
YGL010W	-9.881	-9.9984		YFR046C	-9.8459	-9.9619		YFR024C-A	-9.1715	-9.1154
YGL011C	-9.4148	-9.3929		YFR047C	-9.2287	-9.7411		YFR025C	-10.0586	-9.8812
YGL012W	-8.6843	-8.5732		YFR048W	-9.7203	-9.7419		YFR026C	-13.6116	-12.9
YGL013C	-8.9339	-8.961		YFR049W	-8.5182	-8.7152		YFR027W	-10.4009	-10.3149
YGL014W	-8.3821	-8.3007		YFR050C	-8.89	-8.9877		YFR028C	-10.0767	-9.8069
YGL016W	-8.4992	-8.5097		YFR051C	-8.2884	-8.7217		YFR029W	-9.6557	-9.8139
YGL017W	-9.7498	-10.0649		YFR052C-A	-9.2884	-9.4917		YFR030W	-9.5658	-9.11
YGL018C	-9.2727	-9.5354		YFR052W	-9.0336	-9.0959		YFR031C	-10.6644	-10.7874
YGL019W	-9.5579	-9.6918		YFR053C	-7.0169	-7.6008		YFR031C-A	-7.4683	-7.9448
YGL020C	-9.1895	-9.2691		YFR055W	-9.7517	-9.8056		YFR032C-A	-8.8206	-8.6418
YGL021W	-9.3294	-9.1411		YGL001C	-8.6797	-9.032		YFR032C-B	-12.9813	-12.9262
YGL022W	-8.7422	-8.7083		YGL002W	-10.3327	-10.358		YFR033C	-10.2645	-9.8462
YGL023C	-9.2302	-9.385		YGL003C	-9.6844	-9.878		YFR034C	-8.7931	-8.8462
YGL025C	-9.159	-9.1703		YGL004C	-9.6373	-9.8325		YFR034W-A	-10.8648	-11.2887
YGL026C	-7.4332	-7.3819		YGL005C	-10.4441	-10.1974		YFR036W	-8.5613	-8.8419
YGL027C	-8.6789	-8.648		YGL006W	-9.3805	-9.5732		YFR037C	-9.444	-9.2575
YGL028C	-7.6464	-7.7463		YGL008C	-6.3428	-6.5877		YFR038W	-10.4582	-10.1207
YGL029W	-9.5258	-9.2505		YGL009C	-7.7351	-7.8622		YFR039C	-10.2041	-9.9053
YGL030W	-8.6072	-8.8283		YGL010W	-9.881	-10.4583		YFR040W	-9.9059	-9.7993
YGL031C	-7.9345	-7.8946		YGL011C	-9.4148	-9.6308		YFR041C	-9.8899	-9.6747
YGL032C	-8.5853	-8.5905		YGL012W	-8.6843	-8.9456		YFR042W	-10.6809	-10.4801
YGL035C	-7.7012	-8.0388		YGL013C	-8.9339	-9.0834		YFR043C	-10.2105	-10.3956
YGL036W	-9.5482	-9.4395		YGL014W	-8.3821	-8.5255		YFR044C	-9.064	-8.407
YGL037C	-8.2423	-8.4231		YGL016W	-8.4992	-8.4982		YFR045W	-10.1778	-10.1935
YGL038C	-8.8298	-8.7855		YGL017W	-9.7498	-9.9686		YFR046C	-10.7927	-10.8834
YGL039W	-9.5047	-9.2888		YGL018C	-9.2727	-9.8969		YFR047C	-9.9684	-9.9998
YGL040C	-8.7792	-8.8819		YGL019W	-9.5579	-9.7892		YFR048W	-10.5308	-10.4352
YGL041W-A	-9.7077	-9.5403		YGL020C	-9.1895	-9.5965		YFR049W	-8.9508	-8.9969
YGL043W	-8.4665	-8.4641		YGL021W	-9.3294	-9.2326		YFR050C	-9.452	-9.4869
YGL044C	-8.9377	-8.7653		YGL022W	-8.7422	-9.1124		YFR051C	-8.7132	-8.6552
YGL045W	-9.6677	-9.8186		YGL023C	-9.2302	-9.4575		YFR052C-A	-9.7688	-10.5178
YGL047W	-9.6543	-10.1521		YGL025C	-9.159	-9.4003		YFR052W	-9.5156	-9.2002
YGL048C	-8.7861	-8.8419		YGL026C	-7.4332	-7.7666		YFR053C	-8.4092	-8.7644
YGL049C	-7.8987	-7.7597		YGL027C	-8.6789	-8.7704		YFR055W	-9.211	-8.8902
YGL050W	-9.7656	-9.9139		YGL028C	-7.6464	-8.0005		YGL001C	-9.4354	-9.0724
YGL053W	-9.5436	-9.4842		YGL029W	-9.5258	-9.8885		YGL002W	-10.6635	-11.1216
YGL054C	-8.8841	-8.8792		YGL030W	-8.6072	-9.1129		YGL003C	-10.6739	-10.6487
YGL055W	-8.114	-7.9785		YGL031C	-7.9345	-8.4572		YGL004C	-10.2871	-10.2156
YGL056C	-8.5119	-8.4284		YGL032C	-8.5853	-8.9054		YGL005C	-10.1676	-10.1568
YGL057C	-9.2743	-9.0935		YGL035C	-7.7012	-8.2305		YGL006W	-9.7696	-10.0454
YGL058W	-9.247	-9.4736		YGL036W	-9.5482	-9.6712		YGL008C	-6.9911	-7.0372
YGL059W	-10.3734	-10.4526		YGL037C	-8.2423	-8.5643		YGL009C	-8.6526	-8.4504
YGL060W	-9.1145	-8.9979		YGL038C	-8.8298	-8.9606		YGL010W	-10.6005	-10.7711
YGL061C	-9.641	-9.4344		YGL039W	-9.5047	-9.7826		YGL011C	-9.9281	-9.6946
YGL062W	-8.6256	-8.7585		YGL040C	-8.7792	-9.1205		YGL012W	-9.4421	-9.0211
YGL063W	-11.2076	-11.1576		YGL041W-A	-9.7077	-9.7954		YGL013C	-9.7294	-9.5344
YGL064C	-8.8374	-8.6603		YGL043W	-8.4665	-8.5716		YGL014W	-9.2517	-9.0896
YGL065C	-9.0682	-9.3114		YGL044C	-8.9377	-8.8833		YGL016W	-9.3445	-9.2408
YGL066W	-8.8151	-8.6582		YGL045W	-9.6677	-9.9001		YGL017W	-10.2405	-10.2434
YGL067W	-9.5679	-9.3133		YGL047W	-9.6543	-10.5579		YGL018C	-10.3289	-9.8819
YGL068W	-8.7112	-8.9614		YGL048C	-8.7861	-8.968		YGL019W	-9.8368	-9.792
YGL070C	-8.1111	-8.3773		YGL049C	-7.8987	-8.0351		YGL020C	-9.691	-9.802
YGL071W	-8.7836	-8.9268		YGL050W	-9.7656	-9.7739		YGL021W	-9.6717	-9.9295
YGL072C	-10.6527	-11.3889		YGL053W	-9.5436	-9.1864		YGL022W	-9.636	-9.2387
YGL073W	-9.2831	-9.2168		YGL054C	-8.8841	-9.0263		YGL023C	-9.7988	-9.7254
YGL075C	-9.3301	-9.1727		YGL055W	-8.114	-8.2562		YGL025C	-9.4736	-9.5601
YGL077C	-8.9069	-8.9461		YGL056C	-8.5119	-8.7806		YGL026C	-8.5246	-8.2459
YGL078C	-8.5087	-8.4937		YGL057C	-9.2743	-9.3694		YGL027C	-9.4248	-9.2461
YGL079W	-9.8925	-10.0782		YGL058W	-9.247	-9.3347		YGL028C	-8.5083	-8.3152
YGL080W	-8.4286	-8.716		YGL059W	-10.3734	-10.413		YGL029W	-9.5625	-9.2777
YGL081W	-9.6588	-10.0771		YGL060W	-9.1145	-9.1555		YGL030W	-9.3104	-9.4163
YGL082W	-8.9422	-9.1483		YGL061C	-9.641	-9.6107		YGL031C	-7.8887	-8.0454
YGL083W	-8.6586	-8.6456		YGL062W	-8.6256	-8.9554		YGL032C	-9.4389	-9.3845
YGL084C	-8.8068	-8.6951		YGL063W	-11.2076	-11.4592		YGL035C	-8.2417	-9.0264
YGL085W	-10.6586	-10.7983		YGL064C	-8.8374	-9.2		YGL036W	-10.4753	-10.2614
YGL086W	-9.8375	-9.7434		YGL065C	-9.0682	-9.3502		YGL037C	-9.2571	-8.9665
YGL087C	-8.3713	-8.2683		YGL066W	-8.8151	-8.9268		YGL038C	-9.6456	-9.5706
YGL088W	-7.2057	-5.3162		YGL067W	-9.5679	-9.666		YGL039W	-9.5767	-9.2798
YGL090W	-11.3151	-10.8968		YGL068W	-8.7112	-9.0773		YGL040C	-9.2176	-8.8424
YGL091C	-9.4921	-9.3306		YGL070C	-8.1111	-8.924		YGL041W-A	-9.8202	-9.5506
YGL092W	-8.4633	-8.422		YGL071W	-8.7836	-9.2816		YGL043W	-9.2974	-9.3084
YGL093W	-9.1313	-9.1975		YGL072C	-10.6527	-11.8375		YGL044C	-9.3712	-9.0282
YGL094C	-9.5779	-9.5976		YGL073W	-9.2831	-9.4106		YGL045W	-10.7798	-10.4002
YGL095C	-9.9346	-10.0214		YGL075C	-9.3301	-9.5907		YGL047W	-10.652	-10.4567
YGL096W	-9.895	-9.987		YGL077C	-8.9069	-9.3202		YGL048C	-9.341	-9.337
YGL097W	-8.7966	-9.0226		YGL078C	-8.5087	-8.6291		YGL049C	-8.573	-8.3801
YGL098W	-9.4068	-9.5975		YGL079W	-9.8925	-10.0566		YGL050W	-9.9576	-10.1932
YGL099W	-8.6853	-8.7664		YGL080W	-8.4286	-9.0697		YGL053W	-10.2684	-9.4983
YGL100W	-9.6558	-9.786		YGL081W	-9.6588	-10.3124		YGL054C	-9.6099	-9.5637
YGL101W	-8.9702	-9.1246		YGL082W	-8.9422	-9.0752		YGL055W	-8.701	-8.4714
YGL103W	-8.5787	-8.7858		YGL083W	-8.6586	-8.8636		YGL056C	-9.0731	-9.0918
YGL104C	-10.0454	-9.7227		YGL084C	-8.8068	-9.2437		YGL057C	-10.0388	-9.8733
YGL105W	-7.8458	-7.9868		YGL085W	-10.6586	-10.9663		YGL058W	-9.1834	-9.4831
YGL106W	-8.0434	-8.4788		YGL086W	-9.8375	-9.6647		YGL059W	-11.146	-11.1239
YGL107C	-9.1976	-9.1744		YGL087C	-8.3713	-8.4944		YGL060W	-9.7359	-9.7684
YGL108C	-9.8577	-10.2149		YGL088W	-7.2057	-5.819		YGL061C	-10.0412	-10.1711
YGL110C	-9.8203	-9.7155		YGL090W	-11.3151	-11.3318		YGL062W	-9.0329	-8.0525
YGL111W	-9.6079	-9.5145		YGL091C	-9.4921	-9.7531		YGL063W	-11.401	-11.3676
YGL112C	-9.6415	-9.6011		YGL092W	-8.4633	-8.5124		YGL064C	-9.9125	-9.7287
YGL113W	-10.4397	-10.7955		YGL093W	-9.1313	-9.1048		YGL065C	-9.554	-9.5769
YGL114W	-9.9116	-10.0408		YGL094C	-9.5779	-9.5535		YGL066W	-9.2622	-9.2217
YGL115W	-9.62	-9.5847		YGL095C	-9.9346	-9.772		YGL067W	-10.1804	-10.3842
YGL116W	-9.4765	-9.4618		YGL096W	-9.895	-9.6097		YGL068W	-9.2118	-9.0425
YGL117W	-10.3166	-9.8221		YGL097W	-8.7966	-9.0784		YGL070C	-8.9088	-8.8054
YGL119W	-9.4782	-9.8197		YGL098W	-9.4068	-9.2806		YGL071W	-9.7846	-9.8164
YGL120C	-8.6324	-8.5051		YGL099W	-8.6853	-8.8899		YGL073W	-10.0303	-10.1401
YGL121C	-9.4979	-9.4585		YGL100W	-9.6558	-9.7637		YGL075C	-9.8796	-10.3485
YGL122C	-7.9689	-7.8091		YGL101W	-8.9702	-9.4656		YGL076C	-7.288	-8.302
YGL123W	-8.1659	-8.3148		YGL103W	-8.5787	-9.0188		YGL077C	-9.5646	-9.3766
YGL124C	-9.9657	-9.9732		YGL104C	-10.0454	-10.1882		YGL078C	-9.0134	-8.7651
YGL125W	-6.6066	-6.6817		YGL105W	-7.8458	-8.1123		YGL079W	-10.4463	-10.4022
YGL126W	-9.9451	-10.2603		YGL106W	-8.0434	-8.4088		YGL080W	-9.2437	-9.312
YGL127C	-8.5123	-8.5866		YGL107C	-9.1976	-9.366		YGL081W	-10.5202	-10.1431
YGL128C	-9.2713	-9.0014		YGL108C	-9.8577	-10.2264		YGL082W	-9.6987	-9.6742
YGL129C	-9.1945	-9.0443		YGL110C	-9.8203	-9.8563		YGL083W	-9.8558	-9.8518
YGL130W	-9.1922	-9.0892		YGL111W	-9.6079	-9.6011		YGL084C	-9.7312	-9.788
YGL133W	-9.9987	-9.5725		YGL112C	-9.6415	-9.4977		YGL085W	-11.3437	-11.4112
YGL134W	-10.8292	-10.8227		YGL113W	-10.4397	-10.9982		YGL086W	-10.4872	-10.538
YGL136C	-11.2302	-11.3282		YGL114W	-9.9116	-10.208		YGL087C	-9.0781	-8.9008
YGL137W	-7.7393	-7.7141		YGL115W	-9.62	-9.8183		YGL088W	-2.6459	-2.5269
YGL139W	-8.2869	-8.2367		YGL116W	-9.4765	-9.49		YGL090W	-12.1726	-11.6165
YGL140C	-9.3742	-9.2242		YGL117W	-10.3166	-10.2315		YGL091C	-9.9692	-9.4408
YGL141W	-9.6902	-9.4683		YGL119W	-9.4782	-9.6966		YGL092W	-9.3126	-9.2173
YGL142C	-9.5977	-9.534		YGL120C	-8.6324	-8.6394		YGL093W	-9.911	-10.1265
YGL143C	-10.0876	-10.1345		YGL121C	-9.4979	-9.7845		YGL094C	-10.5281	-10.8093
YGL144C	-10.3833	-10.5943		YGL122C	-7.9689	-8.2537		YGL095C	-10.6039	-10.4472
YGL145W	-9.6233	-9.5489		YGL123W	-8.1659	-8.698		YGL096W	-12.9504	-12.1574
YGL146C	-10.5679	-11.1982		YGL124C	-9.9657	-9.9666		YGL097W	-9.1971	-9.0859
YGL147C	-7.8728	-7.8827		YGL125W	-6.6066	-7.1117		YGL098W	-9.8649	-9.8136
YGL148W	-8.2259	-8.3981		YGL126W	-9.9451	-10.579		YGL099W	-9.1464	-8.7827
YGL150C	-9.1556	-9.2062		YGL127C	-8.5123	-8.9485		YGL100W	-10.152	-9.9038
YGL151W	-9.3378	-9.0337		YGL128C	-9.2713	-9.1902		YGL101W	-9.7414	-9.8506
YGL153W	-9.0563	-9.1799		YGL129C	-9.1945	-9.3476		YGL103W	-9.5694	-9.7019
YGL154C	-10.4197	-10.7451		YGL130W	-9.1922	-9.3507		YGL104C	-10.4898	-10.7289
YGL155W	-10.4319	-10.3831		YGL133W	-9.9987	-9.8019		YGL105W	-8.8296	-8.6063
YGL156W	-8.5391	-8.6685		YGL134W	-10.8292	-10.8217		YGL106W	-8.8243	-8.88
YGL157W	-8.8193	-8.8004		YGL136C	-11.2302	-11.2446		YGL107C	-9.8662	-9.6597
YGL159W	-9.4185	-9.8079		YGL137W	-7.7393	-8.0459		YGL108C	-10.2742	-10.1672
YGL160W	-9.3965	-9.4769		YGL139W	-8.2869	-8.4562		YGL110C	-10.2398	-9.7783
YGL161C	-9.1821	-9.3978		YGL140C	-9.3742	-9.2901		YGL111W	-9.8851	-9.5848
YGL162W	-9.2982	-9.0234		YGL141W	-9.6902	-9.5974		YGL112C	-10.1273	-9.9136
YGL163C	-9.6104	-9.6706		YGL142C	-9.5977	-9.9064		YGL113W	-11.3142	-11.1591
YGL164C	-9.6585	-9.9254		YGL143C	-10.0876	-10.5825		YGL114W	-10.5138	-10.1197
YGL166W	-9.8607	-9.4863		YGL144C	-10.3833	-10.4281		YGL115W	-10.1624	-9.9777
YGL167C	-8.699	-8.5892		YGL145W	-9.6233	-9.5407		YGL116W	-10.0448	-10.0123
YGL169W	-9.7233	-9.5896		YGL146C	-10.5679	-10.785		YGL117W	-10.9224	-10.579
YGL171W	-9.1324	-9.0308		YGL147C	-7.8728	-8.1251		YGL119W	-10.0447	-9.7214
YGL172W	-8.7227	-8.5657		YGL148W	-8.2259	-8.7719		YGL120C	-9.2128	-9.0009
YGL173C	-7.7245	-7.5131		YGL150C	-9.1556	-9.1945		YGL121C	-11.0501	-9.976
YGL174W	-9.4121	-9.4105		YGL151W	-9.3378	-9.2003		YGL122C	-8.4349	-8.3034
YGL175C	-9.2035	-9.6926		YGL153W	-9.0563	-9.4487		YGL123W	-9.0619	-8.8412
YGL176C	-11.5116	-10.7141		YGL154C	-10.4197	-10.5671		YGL124C	-11.0713	-10.7973
YGL179C	-9.4149	-9.5698		YGL155W	-10.4319	-10.598		YGL125W	-8.0143	-7.8989
YGL181W	-8.5735	-8.6394		YGL156W	-8.5391	-8.7838		YGL126W	-10.2478	-10.0004
YGL185C	-9.929	-9.7498		YGL157W	-8.8193	-9.2193		YGL127C	-9.2066	-9.1754
YGL186C	-9.3645	-9.4815		YGL159W	-9.4185	-9.7784		YGL128C	-10.2333	-10.1439
YGL187C	-8.0476	-8.4377		YGL160W	-9.3965	-9.5818		YGL129C	-9.5715	-9.4396
YGL188C-A	-9.2127	-10.0337		YGL161C	-9.1821	-9.5259		YGL130W	-9.6356	-9.4487
YGL189C	-7.6504	-7.5662		YGL162W	-9.2982	-8.6537		YGL131C	-10.4878	-10.903
YGL190C	-9.6066	-9.7713		YGL163C	-9.6104	-9.5383		YGL133W	-9.8826	-10.1791
YGL191W	-7.9999	-8.2278		YGL164C	-9.6585	-9.9074		YGL134W	-10.9587	-10.9243
YGL194C	-10.0582	-9.7798		YGL166W	-9.8607	-9.6648		YGL136C	-11.9949	-12.3588
YGL194C-A	-9.4177	-9.8151		YGL167C	-8.699	-8.7738		YGL137W	-8.6882	-8.4892
YGL195W	-7.689	-7.5268		YGL169W	-9.7233	-9.7279		YGL139W	-9.0383	-8.9709
YGL196W	-9.4252	-9.5386		YGL171W	-9.1324	-9.0369		YGL140C	-10.0832	-9.8112
YGL197W	-8.8986	-8.3202		YGL172W	-8.7227	-8.8295		YGL141W	-10.3083	-10.1167
YGL198W	-9.4855	-9.3027		YGL173C	-7.7245	-7.7313		YGL142C	-10.3139	-10.3473
YGL200C	-8.9886	-8.9022		YGL174W	-9.4121	-9.547		YGL143C	-10.849	-10.549
YGL201C	-9.1183	-8.9982		YGL175C	-9.2035	-8.9376		YGL144C	-11.2301	-11.0079
YGL202W	-7.9998	-8.0034		YGL176C	-11.5116	-11.3167		YGL145W	-10.2019	-9.7773
YGL203C	-9.1176	-9.1192		YGL179C	-9.4149	-9.6351		YGL146C	-11.11	-11.5753
YGL204C	-8.6959	-9.1674		YGL181W	-8.5735	-8.9046		YGL147C	-7.8527	-7.8776
YGL206C	-6.0822	-5.9997		YGL185C	-9.929	-9.7688		YGL148W	-9.0492	-8.7393
YGL207W	-7.9865	-7.9554		YGL186C	-9.3645	-9.6366		YGL150C	-9.9927	-9.9683
YGL208W	-8.5828	-8.6856		YGL187C	-8.0476	-8.8057		YGL151W	-10.0758	-10.0718
YGL209W	-7.4342	-7.8541		YGL188C-A	-9.2127	-11.193		YGL153W	-9.6134	-9.3446
YGL210W	-9.5807	-9.7311		YGL189C	-7.6504	-8.029		YGL154C	-11.5511	-11.2519
YGL211W	-10.3171	-10.6864		YGL190C	-9.6066	-9.6641		YGL155W	-11.0917	-10.7067
YGL212W	-8.8075	-8.8471		YGL191W	-7.9999	-8.6032		YGL157W	-9.3668	-9.1921
YGL213C	-9.1884	-9.2408		YGL194C	-10.0582	-10.0395		YGL159W	-10.1256	-10.2591
YGL215W	-8.9305	-9.1858		YGL194C-A	-9.4177	-9.7076		YGL160W	-10.1265	-9.8877
YGL216W	-9.3104	-9.3309		YGL195W	-7.689	-7.7086		YGL161C	-9.5231	-9.2742
YGL219C	-9.6012	-9.6097		YGL196W	-9.4252	-9.487		YGL162W	-9.8383	-9.8252
YGL220W	-8.5548	-9.1013		YGL197W	-8.8986	-8.4552		YGL163C	-10.401	-10.2172
YGL221C	-9.2173	-9.5538		YGL198W	-9.4855	-10.1149		YGL164C	-10.2934	-10.234
YGL222C	-7.7461	-7.7669		YGL200C	-8.9886	-9.3093		YGL166W	-10.6586	-10.458
YGL223C	-9.5541	-9.3458		YGL201C	-9.1183	-9.0577		YGL167C	-9.342	-9.2171
YGL224C	-9.769	-10.2719		YGL202W	-7.9998	-8.2906		YGL169W	-10.1264	-9.8939
YGL225W	-8.1565	-8.0799		YGL203C	-9.1176	-9.2036		YGL171W	-9.5979	-9.0692
YGL226C-A	-8.5769	-8.3748		YGL204C	-8.6959	-9.4151		YGL172W	-9.3955	-9.2013
YGL226W	-8.7048	-9.32		YGL206C	-6.0822	-6.0189		YGL173C	-8.58	-8.4662
YGL227W	-9.0901	-9.2566		YGL207W	-7.9865	-8.0216		YGL174W	-10.0001	-9.912
YGL228W	-8.8679	-8.9735		YGL208W	-8.5828	-8.8738		YGL175C	-9.7767	-9.1265
YGL229C	-10.1149	-10.1162		YGL209W	-7.4342	-7.7696		YGL176C	-11.7087	-11.3685
YGL231C	-9.0386	-9.0415		YGL210W	-9.5807	-10.2475		YGL178W	-8.1094	-7.9878
YGL232W	-8.928	-8.8985		YGL211W	-10.3171	-10.4864		YGL179C	-10.0635	-10.232
YGL233W	-9.6884	-9.5384		YGL212W	-8.8075	-8.7935		YGL180W	-9.278	-9.0988
YGL234W	-7.8671	-7.6586		YGL213C	-9.1884	-9.4598		YGL181W	-9.3397	-8.9922
YGL236C	-9.1419	-9.6781		YGL215W	-8.9305	-9.5088		YGL184C	-9.3378	-9.5457
YGL237C	-9.4962	-9.6099		YGL216W	-9.3104	-9.3435		YGL185C	-10.2246	-10.2343
YGL238W	-8.8267	-8.6315		YGL219C	-9.6012	-9.8797		YGL186C	-9.724	-9.5609
YGL241W	-8.8888	-8.6997		YGL220W	-8.5548	-9.2585		YGL187C	-8.6741	-8.5688
YGL242C	-8.4164	-8.9183		YGL221C	-9.2173	-9.5056		YGL188C-A	-11.7673	-11.036
YGL243W	-10.4148	-10.5997		YGL222C	-7.7461	-8.2455		YGL189C	-8.2235	-8.0234
YGL244W	-8.5596	-8.6858		YGL223C	-9.5541	-9.5293		YGL190C	-9.9128	-10.1903
YGL245W	-7.6777	-7.6744		YGL224C	-9.769	-10.0379		YGL191W	-8.706	-8.2741
YGL246C	-10.2223	-9.8585		YGL225W	-8.1565	-8.7817		YGL193C	-15.21	-14.9101
YGL247W	-10.9348	-10.5395		YGL226C-A	-8.5769	-8.972		YGL194C	-10.3612	-10.1291
YGL248W	-10.4746	-10.3669		YGL226W	-8.7048	-9.4277		YGL194C-A	-10.8077	-11.1298
YGL250W	-9.2929	-9.5583		YGL227W	-9.0901	-9.3456		YGL195W	-8.6186	-8.2929
YGL252C	-9.6463	-9.8594		YGL228W	-8.8679	-9.1766		YGL196W	-9.6641	-9.7529
YGL253W	-6.8787	-7.1429		YGL229C	-10.1149	-10.6701		YGL197W	-9.2091	-9.3234
YGL255W	-8.4459	-8.4888		YGL231C	-9.0386	-9.2639		YGL198W	-9.8567	-9.6664
YGL256W	-7.4715	-7.7299		YGL232W	-8.928	-9.2085		YGL200C	-9.7589	-9.7289
YGL257C	-11.2452	-11.0328		YGL233W	-9.6884	-9.571		YGL201C	-9.2739	-9.2795
YGL258W	-8.3832	-8.4747		YGL234W	-7.8671	-7.7951		YGL202W	-8.8695	-8.5882
YGR001C	-9.0779	-9.1606		YGL236C	-9.1419	-9.7153		YGL203C	-9.4931	-9.521
YGR002C	-9.3127	-9.1345		YGL237C	-9.4962	-9.7118		YGL204C	-9.4912	-9.5937
YGR003W	-9.9498	-9.4958		YGL238W	-8.8267	-8.7567		YGL206C	-7.3866	-7.171
YGR004W	-9.8491	-9.7712		YGL241W	-8.8888	-8.9425		YGL207W	-8.9715	-8.7415
YGR005C	-8.7723	-9.0379		YGL242C	-8.4164	-8.8438		YGL208W	-9.6874	-9.4011
YGR006W	-9.4209	-8.8117		YGL243W	-10.4148	-10.4313		YGL209W	-8.0164	-8.792
YGR007W	-9.6193	-9.8446		YGL244W	-8.5596	-8.7242		YGL210W	-9.8072	-9.9381
YGR008C	-8.0538	-8.449		YGL245W	-7.6777	-7.9238		YGL211W	-10.6141	-10.379
YGR009C	-8.4008	-8.5533		YGL246C	-10.2223	-10.0377		YGL212W	-9.089	-9.0878
YGR010W	-9.4779	-9.4334		YGL247W	-10.9348	-10.5574		YGL213C	-9.5478	-9.519
YGR011W	-10.3907	-11.2194		YGL248W	-10.4746	-10.6488		YGL215W	-10.2567	-10.3217
YGR012W	-9.9873	-9.9461		YGL250W	-9.2929	-9.6379		YGL216W	-10.1234	-9.9467
YGR013W	-9.6015	-9.6763		YGL252C	-9.6463	-9.9825		YGL219C	-10.223	-10.4474
YGR014W	-7.7571	-7.8278		YGL253W	-6.8787	-7.2328		YGL220W	-9.6086	-9.3657
YGR015C	-10.392	-10.7044		YGL254W	-9.2786	-9.5833		YGL221C	-9.8557	-9.5379
YGR016W	-9.9884	-9.8158		YGL255W	-8.4459	-8.7524		YGL222C	-8.5158	-8.7619
YGR017W	-9.7869	-10.0708		YGL256W	-7.4715	-7.8087		YGL223C	-10.459	-10.0779
YGR019W	-8.9256	-9.0421		YGL257C	-11.2452	-10.9905		YGL224C	-10.3343	-10.5332
YGR020C	-8.6396	-8.7878		YGL258W	-8.3832	-8.8855		YGL225W	-9.1362	-8.8753
YGR021W	-9.6292	-9.5251		YGL263W	-10.2139	-10.5516		YGL226C-A	-9.4727	-8.9978
YGR024C	-10.4013	-10.6311		YGR001C	-9.0779	-9.2305		YGL226W	-9.8656	-9.8211
YGR026W	-8.6658	-8.6536		YGR002C	-9.3127	-9.2428		YGL227W	-10.0953	-9.9694
YGR027C	-7.8576	-7.9539		YGR003W	-9.9498	-9.6883		YGL228W	-9.449	-9.288
YGR028W	-10.1288	-10.1269		YGR004W	-9.8491	-10.0367		YGL229C	-10.7837	-11.0362
YGR029W	-8.8788	-9.3399		YGR005C	-8.7723	-9.0246		YGL231C	-9.694	-9.7123
YGR030C	-10.2236	-9.7711		YGR006W	-9.4209	-9.0356		YGL232W	-9.7993	-9.4728
YGR031W	-9.5775	-9.6902		YGR007W	-9.6193	-9.8665		YGL233W	-10.2007	-10.2002
YGR032W	-8.1487	-8.0112		YGR008C	-8.0538	-8.4524		YGL234W	-8.3414	-7.9242
YGR033C	-10.0753	-10.1559		YGR009C	-8.4008	-8.5341		YGL236C	-9.8937	-9.8601
YGR034W	-7.9317	-8.0501		YGR010W	-9.4779	-9.4556		YGL237C	-9.763	-9.4205
YGR035C	-9.8061	-9.3291		YGR011W	-10.3907	-10.3975		YGL238W	-9.4833	-9.4181
YGR036C	-10.1178	-9.9518		YGR012W	-9.9873	-10.0038		YGL240W	-8.9878	-9.4997
YGR037C	-7.192	-7.4539		YGR013W	-9.6015	-9.809		YGL241W	-9.8098	-9.6198
YGR038W	-8.7289	-8.7396		YGR014W	-7.7571	-8.2319		YGL242C	-9.2627	-8.7005
YGR040W	-10.231	-10.1349		YGR015C	-10.392	-10.4339		YGL243W	-11.44	-10.87
YGR041W	-9.4686	-9.6068		YGR016W	-9.9884	-9.9543		YGL244W	-9.1366	-9.0947
YGR042W	-10.7746	-10.3763		YGR017W	-9.7869	-10.1686		YGL245W	-8.6879	-8.3324
YGR043C	-9.2215	-9.6138		YGR019W	-8.9256	-9.1239		YGL246C	-10.3049	-10.0279
YGR044C	-9.2003	-9.3379		YGR020C	-8.6396	-8.9705		YGL247W	-11.3433	-11.5989
YGR046W	-10.1398	-9.7104		YGR021W	-9.6292	-9.6561		YGL248W	-10.8946	-10.8789
YGR047C	-9.2866	-9.2601		YGR024C	-10.4013	-10.7776		YGL250W	-10.2463	-10.0567
YGR048W	-9.2173	-9.1274		YGR026W	-8.6658	-8.9452		YGL251C	-11.8823	-11.523
YGR049W	-9.1651	-9.1629		YGR027C	-7.8576	-8.2743		YGL252C	-10.0381	-9.8897
YGR050C	-9.2441	-10.0967		YGR028W	-10.1288	-10.1348		YGL253W	-8.2344	-8.2712
YGR052W	-9.578	-10.1911		YGR029W	-8.8788	-9.5229		YGL254W	-9.2241	-9.0506
YGR053C	-10.6638	-10.9144		YGR030C	-10.2236	-10.436		YGL255W	-10.1199	-10.5554
YGR054W	-8.1074	-7.9822		YGR031W	-9.5775	-9.8026		YGL256W	-10.7562	-10.9151
YGR055W	-8.6827	-8.5314		YGR032W	-8.1487	-8.121		YGL257C	-11.107	-11.1389
YGR056W	-8.5003	-8.6296		YGR033C	-10.0753	-10.1899		YGR001C	-9.4963	-9.5636
YGR057C	-10.9421	-10.4024		YGR034W	-7.9317	-8.5408		YGR002C	-9.9407	-9.5383
YGR058W	-8.4071	-8.7306		YGR035C	-9.8061	-9.4761		YGR003W	-10.3707	-10.2919
YGR060W	-8.0499	-8.0056		YGR036C	-10.1178	-10.2274		YGR004W	-10.0866	-10.193
YGR061C	-7.7651	-7.7806		YGR037C	-7.192	-7.7104		YGR005C	-9.4393	-9.2902
YGR062C	-11.3174	-11.2382		YGR038W	-8.7289	-9.0923		YGR006W	-9.924	-9.0319
YGR063C	-8.7251	-8.6422		YGR040W	-10.231	-10.078		YGR007W	-10.2394	-10.3309
YGR065C	-9.4728	-9.5053		YGR041W	-9.4686	-9.7976		YGR008C	-9.0748	-8.9617
YGR068C	-9.7458	-9.7614		YGR042W	-10.7746	-10.8861		YGR009C	-9.2648	-9.2638
YGR070W	-10.48	-10.6835		YGR043C	-9.2215	-9.2401		YGR010W	-9.8468	-10.1372
YGR071C	-9.6872	-9.3096		YGR044C	-9.2003	-9.3575		YGR011W	-10.7703	-11.683
YGR072W	-10.0566	-9.9637		YGR046W	-10.1398	-9.8034		YGR012W	-9.976	-10.2538
YGR074W	-8.5522	-8.8801		YGR047C	-9.2866	-9.3444		YGR013W	-10.3107	-10.2323
YGR075C	-9.6262	-9.3707		YGR048W	-9.2173	-9.372		YGR014W	-8.7717	-8.575
YGR076C	-9.7378	-9.9058		YGR049W	-9.1651	-10.0436		YGR015C	-11.0796	-10.8115
YGR077C	-10.2284	-9.9877		YGR050C	-9.2441	-10.0039		YGR016W	-10.3701	-9.625
YGR078C	-8.6054	-9.1129		YGR052W	-9.578	-9.462		YGR017W	-10.3988	-10.0549
YGR079W	-9.1245	-9.0551		YGR053C	-10.6638	-10.7778		YGR019W	-9.6307	-9.3789
YGR080W	-8.4281	-8.5378		YGR054W	-8.1074	-8.3167		YGR020C	-9.213	-9.2577
YGR081C	-9.7155	-9.0696		YGR055W	-8.6827	-9.0121		YGR021W	-10.3094	-10.026
YGR082W	-8.4586	-8.4096		YGR056W	-8.5003	-8.7759		YGR024C	-11.4133	-11.5618
YGR083C	-9.1797	-8.9864		YGR057C	-10.9421	-10.7909		YGR026W	-9.392	-9.1945
YGR084C	-9.3725	-9.4736		YGR058W	-8.4071	-8.6995		YGR027C	-8.4114	-8.6823
YGR086C	-7.7114	-7.7454		YGR060W	-8.0499	-8.5862		YGR028W	-10.4638	-10.1661
YGR088W	-9.3215	-9.4359		YGR061C	-7.7651	-8.1019		YGR029W	-9.8818	-9.5352
YGR089W	-9.9733	-9.8981		YGR062C	-11.3174	-11.311		YGR030C	-10.2589	-9.9527
YGR090W	-8.6328	-8.3911		YGR063C	-8.7251	-9.0659		YGR031W	-9.9701	-9.7128
YGR091W	-9.8161	-9.9838		YGR065C	-9.4728	-9.718		YGR032W	-9.276	-9.1753
YGR092W	-9.3756	-9.2997		YGR068C	-9.7458	-10.1936		YGR033C	-10.1703	-9.8826
YGR093W	-9.3794	-9.5999		YGR070W	-10.48	-10.6333		YGR034W	-7.6647	-8.4004
YGR094W	-7.7513	-7.7173		YGR071C	-9.6872	-9.8448		YGR035C	-9.3807	-10.0848
YGR095C	-9.692	-9.3962		YGR072W	-10.0566	-10.0494		YGR036C	-9.9305	-9.9651
YGR096W	-9.7667	-10.9566		YGR074W	-8.5522	-8.9252		YGR037C	-8.2857	-8.4049
YGR098C	-9.8255	-9.6414		YGR075C	-9.6262	-9.7148		YGR038W	-9.6853	-9.6775
YGR099W	-10.3683	-10.4915		YGR076C	-9.7378	-9.5797		YGR039W	-11.4114	-11.181
YGR100W	-9.5521	-9.7334		YGR077C	-10.2284	-10.3079		YGR040W	-10.6717	-10.5043
YGR101W	-9.738	-10.1289		YGR078C	-8.6054	-9.2961		YGR041W	-10.413	-10.4454
YGR102C	-10.0911	-10.002		YGR079W	-9.1245	-9.4848		YGR042W	-11.4021	-11.3513
YGR103W	-8.78	-8.8663		YGR080W	-8.4281	-8.7874		YGR043C	-10.4747	-10.256
YGR104C	-9.9803	-9.6172		YGR081C	-9.7155	-9.1542		YGR044C	-9.9725	-9.7098
YGR105W	-8.167	-8.2306		YGR082W	-8.4586	-8.6609		YGR046W	-10.3533	-10.241
YGR106C	-8.6724	-8.8895		YGR083C	-9.1797	-9.2193		YGR047C	-9.9221	-9.8065
YGR108W	-9.8777	-9.9044		YGR084C	-9.3725	-9.7081		YGR048W	-9.3409	-9.1293
YGR109C	-9.6894	-9.8269		YGR086C	-7.7114	-8.0439		YGR049W	-9.5474	-10.2444
YGR111W	-8.9778	-8.9813		YGR088W	-9.3215	-9.5138		YGR050C	-11.5761	-11.3329
YGR112W	-9.8017	-9.6973		YGR089W	-9.9733	-9.9771		YGR053C	-11.4018	-11.8713
YGR113W	-10.0182	-10.1294		YGR090W	-8.6328	-8.5605		YGR054W	-8.802	-8.6598
YGR116W	-8.0538	-7.8619		YGR091W	-9.8161	-10.0348		YGR055W	-9.0904	-8.9287
YGR117C	-10.2113	-10.018		YGR092W	-9.3756	-9.3038		YGR056W	-9.2426	-9.4258
YGR118W	-8.3051	-8.4117		YGR093W	-9.3794	-9.4337		YGR057C	-11.347	-10.6219
YGR119C	-8.9421	-8.987		YGR094W	-7.7513	-8.1489		YGR058W	-9.3518	-9.2924
YGR120C	-10.1112	-10.0498		YGR095C	-9.692	-10.0154		YGR060W	-8.6679	-8.6731
YGR121C	-9.8888	-10.4005		YGR096W	-9.7667	-10.5502		YGR061C	-8.5	-8.0769
YGR122W	-9.5002	-10.0786		YGR097W	-8.3851	-8.7239		YGR062C	-11.5151	-11.5178
YGR123C	-8.3363	-8.4281		YGR099W	-10.3683	-10.5565		YGR063C	-8.8731	-9.0516
YGR124W	-7.7405	-7.8664		YGR100W	-9.5521	-9.5746		YGR065C	-9.839	-9.3232
YGR125W	-8.9848	-9.157		YGR101W	-9.738	-10.1623		YGR068C	-10.4558	-10.3081
YGR127W	-9.4938	-10.0697		YGR102C	-10.0911	-9.8331		YGR070W	-11.7185	-11.4567
YGR128C	-9.0297	-8.806		YGR103W	-8.78	-9.0723		YGR071C	-10.3521	-10.2747
YGR129W	-9.8429	-9.4815		YGR104C	-9.9803	-9.4186		YGR072W	-10.4408	-10.1965
YGR130C	-7.9492	-7.7412		YGR105W	-8.167	-8.532		YGR073C	-14.829	-14.5665
YGR131W	-11.2176	-10.7253		YGR106C	-8.6724	-9.0067		YGR074W	-9.1586	-9.009
YGR132C	-9.004	-9.008		YGR108W	-9.8777	-9.8765		YGR075C	-10.249	-9.5641
YGR133W	-9.7312	-10.1394		YGR109C	-9.6894	-9.6001		YGR076C	-9.596	-9.6154
YGR134W	-9.6889	-9.7037		YGR111W	-8.9778	-9.1093		YGR077C	-10.931	-10.8046
YGR135W	-9.3666	-9.6952		YGR112W	-9.8017	-9.6876		YGR078C	-9.1289	-8.818
YGR136W	-8.0299	-8.0999		YGR113W	-10.0182	-9.8938		YGR079W	-9.4748	-8.8376
YGR137W	-9.2677	-9.9355		YGR116W	-8.0538	-8.0777		YGR080W	-9.1947	-9.0275
YGR140W	-9.3394	-9.4546		YGR117C	-10.2113	-10.1889		YGR081C	-9.7617	-9.4304
YGR141W	-9.1476	-9.1055		YGR118W	-8.3051	-9.0727		YGR082W	-9.1015	-8.8055
YGR142W	-9.6659	-9.8746		YGR119C	-8.9421	-9.1761		YGR083C	-9.6406	-9.5976
YGR143W	-8.814	-9.1013		YGR120C	-10.1112	-10.1473		YGR084C	-10.0016	-10.2967
YGR145W	-9.0099	-9.1165		YGR121C	-9.8888	-9.9771		YGR086C	-9.0287	-8.8005
YGR146C	-8.8804	-8.4832		YGR122W	-9.5002	-10.1702		YGR088W	-11.7845	-11.732
YGR147C	-10.4246	-10.2693		YGR123C	-8.3363	-8.599		YGR089W	-10.7272	-10.4527
YGR148C	-8.3353	-8.5423		YGR124W	-7.7405	-8.1314		YGR090W	-9.3391	-9.1928
YGR149W	-10.1675	-9.7951		YGR125W	-8.9848	-9.0765		YGR091W	-10.5974	-10.2271
YGR150C	-10.0262	-9.9368		YGR127W	-9.4938	-9.5141		YGR092W	-9.6355	-9.6651
YGR151C	-9.5797	-9.4951		YGR128C	-9.0297	-8.8252		YGR093W	-9.785	-9.6696
YGR152C	-9.5947	-9.4592		YGR129W	-9.8429	-9.5801		YGR094W	-8.5854	-8.4877
YGR153W	-9.9313	-9.6121		YGR130C	-7.9492	-7.9724		YGR095C	-10.1585	-9.712
YGR154C	-11.7688	-11.2917		YGR132C	-9.004	-9.3019		YGR096W	-10.6291	-10.5862
YGR155W	-7.5112	-7.5369		YGR133W	-9.7312	-10.1661		YGR097W	-9.6852	-9.7361
YGR156W	-8.5453	-8.4361		YGR134W	-9.6889	-9.9738		YGR098C	-10.7246	-10.5497
YGR157W	-8.8462	-8.7214		YGR135W	-9.3666	-9.5869		YGR099W	-10.8182	-10.5287
YGR158C	-8.8811	-8.8231		YGR136W	-8.0299	-8.1472		YGR100W	-10.3374	-10.1913
YGR159C	-8.0348	-7.9114		YGR137W	-9.2677	-9.7612		YGR101W	-10.2695	-9.9597
YGR161C	-8.0072	-7.9097		YGR140W	-9.3394	-9.3461		YGR102C	-10.4656	-10.9281
YGR161W-C	-9.1845	-9.1954		YGR141W	-9.1476	-9.5593		YGR103W	-9.6826	-9.3337
YGR162W	-7.4207	-7.372		YGR142W	-9.6659	-9.8127		YGR104C	-10.4464	-10.2776
YGR163W	-9.6405	-9.7277		YGR143W	-8.814	-9.1742		YGR105W	-8.8905	-9.1866
YGR165W	-9.1891	-9.2129		YGR144W	-10.1823	-9.9651		YGR106C	-9.6058	-9.3477
YGR166W	-9.656	-9.6626		YGR145W	-9.0099	-8.9443		YGR108W	-10.7427	-10.166
YGR167W	-8.2592	-8.2913		YGR146C	-8.8804	-8.9403		YGR109C	-10.0887	-9.7472
YGR168C	-11.4087	-11.3255		YGR147C	-10.4246	-10.3145		YGR111W	-9.8404	-9.5373
YGR169C	-10.0586	-10.2761		YGR148C	-8.3353	-9.1101		YGR112W	-10.1292	-9.8579
YGR169C-A	-9.2024	-9.4518		YGR149W	-10.1675	-10.1896		YGR113W	-10.4842	-10.5244
YGR170W	-10.0923	-10.0065		YGR150C	-10.0262	-9.9707		YGR116W	-8.8018	-8.5538
YGR171C	-10.6004	-10.3193		YGR151C	-9.5797	-9.4088		YGR117C	-10.5884	-10.5846
YGR172C	-8.7464	-8.8694		YGR152C	-9.5947	-9.5345		YGR118W	-7.4132	-7.8197
YGR173W	-8.8816	-8.823		YGR153W	-9.9313	-10.4115		YGR119C	-9.5522	-9.2493
YGR174C	-10.0336	-9.9072		YGR154C	-11.7688	-12.0504		YGR120C	-10.3506	-10.5238
YGR175C	-7.4692	-7.479		YGR155W	-7.5112	-7.7558		YGR121C	-10.8479	-10.264
YGR177C	-9.4542	-9.7289		YGR156W	-8.5453	-8.9185		YGR122W	-10.5926	-10.4488
YGR178C	-8.0304	-8.0916		YGR157W	-8.8462	-8.9297		YGR123C	-8.947	-8.9586
YGR179C	-9.8566	-9.9017		YGR158C	-8.8811	-9.3634		YGR124W	-8.3931	-8.2067
YGR180C	-8.1375	-8.2907		YGR159C	-8.0348	-8.1866		YGR125W	-9.8909	-9.785
YGR181W	-8.2017	-8.3472		YGR161C	-8.0072	-8.5443		YGR126W	-8.3117	-9.0317
YGR182C	-14.5483	-13.6712		YGR161W-C	-9.1845	-9.3378		YGR127W	-10.7416	-10.5168
YGR183C	-7.9081	-8.7244		YGR162W	-7.4207	-7.4483		YGR128C	-9.5038	-9.3437
YGR184C	-8.8074	-8.948		YGR163W	-9.6405	-9.6985		YGR129W	-10.0203	-9.7654
YGR185C	-8.2733	-8.4071		YGR165W	-9.1891	-9.0782		YGR130C	-8.6819	-8.5168
YGR186W	-8.935	-8.9702		YGR166W	-9.656	-9.9722		YGR131W	-11.0491	-11.1602
YGR187C	-8.9622	-9.0731		YGR167W	-8.2592	-8.5332		YGR132C	-9.5905	-9.2243
YGR188C	-9.4122	-9.6965		YGR168C	-11.4087	-11.3838		YGR133W	-10.9727	-9.9992
YGR189C	-7.6531	-7.6542		YGR169C	-10.0586	-10.2404		YGR134W	-10.2887	-10.563
YGR191W	-9.186	-9.0259		YGR169C-A	-9.2024	-9.6189		YGR135W	-10.0287	-10.1514
YGR192C	-6.6797	-6.9229		YGR170W	-10.0923	-10.1145		YGR136W	-9.109	-8.9992
YGR193C	-8.4158	-8.3381		YGR171C	-10.6004	-10.4586		YGR137W	-10.0677	-10.01
YGR194C	-9.9537	-9.8786		YGR172C	-8.7464	-9.2078		YGR140W	-10.2546	-10.0434
YGR195W	-10.0781	-9.7561		YGR173W	-8.8816	-9.0887		YGR141W	-9.6557	-9.7474
YGR196C	-8.982	-8.9245		YGR174C	-10.0336	-10.3868		YGR142W	-10.3661	-10.4171
YGR197C	-9.1802	-9.4034		YGR175C	-7.4692	-7.8981		YGR143W	-9.4572	-9.6441
YGR198W	-9.9558	-9.9048		YGR177C	-9.4542	-10.1546		YGR145W	-9.8834	-9.4242
YGR199W	-8.8995	-8.9543		YGR178C	-8.0304	-8.4806		YGR146C	-9.8859	-9.5518
YGR200C	-9.3358	-9.6477		YGR179C	-9.8566	-10.0498		YGR147C	-10.4325	-9.9668
YGR201C	-10.6017	-11.0715		YGR180C	-8.1375	-8.4004		YGR148C	-8.0047	-8.3527
YGR202C	-8.5836	-8.397		YGR181W	-8.2017	-8.617		YGR149W	-10.6285	-10.4261
YGR203W	-9.131	-8.8645		YGR182C	-14.5483	-13.5442		YGR150C	-10.9743	-10.9399
YGR204W	-7.1471	-7.1316		YGR183C	-7.9081	-8.666		YGR151C	-9.9194	-10.0522
YGR205W	-8.2623	-7.8855		YGR184C	-8.8074	-9.0243		YGR152C	-9.8219	-10.0986
YGR206W	-9.4071	-9.2278		YGR185C	-8.2733	-8.6316		YGR153W	-10.4869	-10.7972
YGR207C	-8.2699	-8.3674		YGR186W	-8.935	-9.084		YGR154C	-13.1723	-13.4881
YGR208W	-9.2194	-9.0242		YGR187C	-8.9622	-9.0826		YGR155W	-8.3888	-8.263
YGR209C	-7.5529	-7.8213		YGR188C	-9.4122	-9.5324		YGR156W	-9.4885	-9.3642
YGR210C	-9.5132	-9.587		YGR189C	-7.6531	-8.035		YGR157W	-9.9022	-9.9034
YGR211W	-8.0069	-8.033		YGR191W	-9.186	-9.3434		YGR158C	-9.2999	-9.1291
YGR214W	-7.6237	-7.7881		YGR192C	-6.6797	-7.5825		YGR159C	-8.4352	-7.9936
YGR215W	-8.9913	-9.0277		YGR193C	-8.4158	-8.5446		YGR161C	-9.4725	-9.0067
YGR216C	-10.1354	-10.0124		YGR194C	-9.9537	-9.9664		YGR161W-C	-9.7783	-9.6794
YGR218W	-8.0901	-7.9622		YGR195W	-10.0781	-10.0751		YGR162W	-8.3183	-8.1322
YGR220C	-9.6304	-9.9472		YGR196C	-8.982	-8.81		YGR163W	-10.0775	-10.1351
YGR221C	-10.1814	-9.6398		YGR197C	-9.1802	-9.5748		YGR165W	-10.0073	-9.9314
YGR222W	-10.7042	-10.6491		YGR198W	-9.9558	-9.7059		YGR166W	-10.5087	-10.5683
YGR223C	-10.3968	-10.3312		YGR199W	-8.8995	-8.9863		YGR167W	-9.1165	-8.8193
YGR227W	-8.7026	-8.366		YGR200C	-9.3358	-9.3925		YGR168C	-11.8885	-11.4614
YGR229C	-8.823	-8.8596		YGR201C	-10.6017	-11.4543		YGR169C	-10.9374	-11.0237
YGR230W	-9.2154	-8.9426		YGR202C	-8.5836	-8.4926		YGR169C-A	-9.3842	-9.1825
YGR231C	-9.4723	-9.5535		YGR203W	-9.131	-9.4823		YGR170W	-10.7881	-10.6951
YGR232W	-9.3887	-9.7495		YGR204W	-7.1471	-7.6993		YGR171C	-10.7282	-10.9498
YGR233C	-9.6303	-9.4701		YGR205W	-8.2623	-8.4989		YGR172C	-9.7133	-9.2592
YGR234W	-7.9366	-8.1458		YGR206W	-9.4071	-9.3693		YGR173W	-9.4036	-9.2173
YGR235C	-9.1994	-9.127		YGR207C	-8.2699	-8.5534		YGR174C	-9.9695	-9.8108
YGR237C	-9.2264	-9.0175		YGR208W	-9.2194	-9.3856		YGR175C	-8.2466	-8.1874
YGR238C	-9.6782	-9.831		YGR209C	-7.5529	-8.2085		YGR177C	-9.4284	-9.4583
YGR239C	-9.844	-9.7893		YGR210C	-9.5132	-9.6683		YGR178C	-8.9539	-8.7364
YGR240C	-6.7748	-6.877		YGR211W	-8.0069	-8.255		YGR179C	-10.4906	-10.5523
YGR241C	-9.0704	-8.771		YGR214W	-7.6237	-8.3155		YGR180C	-8.9359	-8.8854
YGR243W	-9.3596	-9.631		YGR215W	-8.9913	-9.3233		YGR181W	-9.1342	-8.7815
YGR244C	-8.3983	-8.595		YGR216C	-10.1354	-9.8896		YGR182C	-14.2824	-14.9524
YGR245C	-9.2004	-9.3807		YGR218W	-8.0901	-8.0141		YGR183C	-8.5627	-9.268
YGR246C	-9.2599	-9.2606		YGR220C	-9.6304	-9.8061		YGR184C	-9.8247	-9.9323
YGR247W	-10.1131	-10.2079		YGR221C	-10.1814	-9.9149		YGR185C	-9.1743	-8.7854
YGR248W	-9.5117	-9.0667		YGR222W	-10.7042	-10.5572		YGR186W	-9.512	-9.4247
YGR250C	-8.4508	-8.287		YGR223C	-10.3968	-10.4696		YGR187C	-9.509	-9.315
YGR251W	-10.0679	-9.8767		YGR227W	-8.7026	-8.8276		YGR188C	-10.7632	-10.7221
YGR252W	-9.7141	-9.6406		YGR229C	-8.823	-9.0466		YGR189C	-8.6337	-8.4038
YGR253C	-9.0527	-9.1705		YGR230W	-9.2154	-9.7192		YGR191W	-9.1995	-9.1857
YGR254W	-5.6895	-5.9478		YGR231C	-9.4723	-9.5092		YGR192C	-6.244	-6.95
YGR255C	-9.703	-9.821		YGR232W	-9.3887	-9.7546		YGR193C	-8.9206	-8.9665
YGR257C	-11.2043	-11.1555		YGR233C	-9.6303	-9.5181		YGR194C	-10.5132	-10.1978
YGR258C	-9.7819	-9.6449		YGR234W	-7.9366	-8.1807		YGR195W	-10.3438	-10.1539
YGR260W	-8.9521	-8.9701		YGR235C	-9.1994	-9.4485		YGR196C	-9.5104	-9.4636
YGR261C	-9.0069	-9.1847		YGR237C	-9.2264	-9.1617		YGR197C	-9.9524	-9.3715
YGR262C	-9.8874	-10.2364		YGR238C	-9.6782	-9.9134		YGR198W	-10.3527	-10.346
YGR263C	-9.5794	-9.3379		YGR239C	-9.844	-9.6744		YGR199W	-9.6921	-9.4474
YGR264C	-8.5339	-8.322		YGR240C	-6.7748	-7.2043		YGR200C	-9.6653	-9.4109
YGR266W	-9.1807	-9.0995		YGR241C	-9.0704	-8.9935		YGR201C	-12.2035	-11.6189
YGR267C	-9.3397	-9.2647		YGR243W	-9.3596	-9.3047		YGR202C	-9.316	-9.2403
YGR268C	-8.2665	-8.8281		YGR244C	-8.3983	-8.7034		YGR203W	-9.0147	-8.7906
YGR270W	-9.2428	-9.2478		YGR245C	-9.2004	-9.3617		YGR204W	-8.0897	-8.0053
YGR271C-A	-9.2803	-9.1985		YGR246C	-9.2599	-9.2619		YGR205W	-8.9774	-9.5277
YGR271W	-8.8274	-8.9508		YGR247W	-10.1131	-10.2077		YGR206W	-10.0399	-10.0774
YGR274C	-9.5142	-9.284		YGR248W	-9.5117	-9.2017		YGR207C	-9.138	-8.8018
YGR275W	-9.0474	-9.1186		YGR250C	-8.4508	-8.4248		YGR208W	-9.6754	-9.2881
YGR276C	-9.2175	-9.3533		YGR251W	-10.0679	-10.02		YGR209C	-8.607	-8.3817
YGR277C	-9.8285	-9.6177		YGR252W	-9.7141	-9.7895		YGR210C	-9.8028	-9.5763
YGR278W	-10.0646	-10.0457		YGR253C	-9.0527	-9.4096		YGR211W	-8.7654	-8.5219
YGR279C	-6.1254	-6.3008		YGR254W	-5.6895	-6.3538		YGR212W	-10.4174	-10.5907
YGR280C	-9.3739	-9.6577		YGR255C	-9.703	-10.0621		YGR214W	-7.7548	-7.8337
YGR281W	-8.9604	-8.7831		YGR256W	-9.8068	-9.8624		YGR215W	-9.2805	-8.881
YGR282C	-7.1963	-7.3163		YGR257C	-11.2043	-10.9158		YGR216C	-10.8809	-10.748
[truncated: 3,155 more rows]
